# Supplementary material for: Context-dependent interpretation of the prognostic value of BRAF and KRAS mutations in colorectal cancer
Source: BMC Cancer. 2013 Sep 27;13:439. doi: 10.1186/1471-2407-13-439 (PMC3849526; doi:10.1186/1471-2407-13-439)
Supplement: Additional file 1 — Full survival analysis results. In each possible stratification three endpoints were tested - overall survival, relapse-free survival and survival after relapse - and the sample size of the analysis along with the resulting p-values and hazard ratios are given. [file 1471-2407-13-439-S1.xlsx]

## Sheet: Legend
A dot (.) in any field means “any value”. For example MSI='.' means MSI-H and MSS together.
		marks the tests that remain significant after adjustment for multiple testing and in which the sample size is large enough (see paper)
		marks the tests that are significant ( <= 0.05) without adjustment for multiple testing (only some are marked)
BRAF.n		sample size in the comparison BRAFmut vs WT2
KRAS.n		sample size in the comparison KRASmut vs WT2
*.p		P-value
*.p.adj		adjusted P-value (Bonferroni)
*.HR		hazard ratio
*.HR.lo, *.HR.hi		lower and upper bounds on the HR (95% CI)
An NA in a *.n field indicates that the sample size was too small for that particular stratification and that
the test was not performed.
An Inf (infinite) upper bound of the CI is indicative of non-convergence of the regression modeling, and
those results are not reported as significant.

## Sheet: OS
MSI	site	tstage	nstage	grade	BRAF.n	BRAF.p	BRAF.p.adj	BRAF.HR	BRAF.HR.lo	BRAF.HR.hi	KRAS.n	KRAS.p	KRAS.p.adj	KRAS.HR	KRAS.HR.lo	KRAS.HR.hi
MSS	.	.	.	.	660	4.50831e-07	7.39363e-05	2.82	1.85	4.3	998	0.0709064	1	1.27	0.98	1.64
MSI-H	.	.	.	.	134	0.427451	1	1.48	0.56	3.88	144	0.672028	1	0.79	0.27	2.32
.	right	.	.	.	321	0.444858	1	1.22	0.73	2.02	444	0.673668	1	1.09	0.74	1.61
.	left	.	.	.	517	4.38738e-11	7.1953e-09	5.18	3	8.94	759	0.147203	1	1.26	0.92	1.73
.	.	T12	.	.	54	4.99015e-05	0.00818385	36.77	2.21	612.9	75	0.0132103	1	4.89	1.22	19.59
.	.	T3	.	.	629	0.00733444	1	1.8	1.16	2.79	915	0.188125	1	1.22	0.91	1.63
.	.	T4	.	.	155	0.0897431	1	1.8	0.9	3.58	213	0.806081	1	0.94	0.58	1.54
.	.	.	N0	.	265	0.400976	1	1.5	0.58	3.91	379	0.807525	1	1.08	0.59	1.99
.	.	.	N1	.	360	0.125291	1	1.69	0.86	3.31	545	0.0247155	1	1.54	1.05	2.24
.	.	.	N2	.	213	0.00645834	1	1.95	1.19	3.17	279	0.974717	1	1.01	0.68	1.48
.	.	.	.	G-12	735	0.0074404	1	1.8	1.16	2.77	1104	0.133872	1	1.22	0.94	1.57
.	.	.	.	G-34	98	0.0992262	1	1.86	0.88	3.93	91	0.522377	1	1.34	0.55	3.25
MSS	right	.	.	.	197	0.2389	1	1.45	0.78	2.7	320	0.839824	1	1.04	0.68	1.59
MSI-H	right	.	.	.	104	0.568001	1	1.37	0.46	4.08	102	0.540991	1	0.66	0.17	2.54
MSS	left	.	.	.	463	9.44467e-13	1.54893e-10	6.41	3.57	11.52	678	0.0707561	1	1.35	0.97	1.88
MSI-H	left	.	.	.	30	0.402225	1	2.55	0.26	24.54	42	0.922174	1	1.09	0.18	6.55
MSS	.	T12	.	.	49	0.000120426	0.0197499	33.23	1.99	553.97	69	0.0166705	1	4.67	1.16	18.71
MSI-H	.	T12	.	.	NA	NA	NA	NA	NA	NA	NA	NA	NA	NA	NA	NA
MSS	.	T3	.	.	495	1.71166e-05	0.00280712	2.77	1.71	4.5	755	0.15952	1	1.25	0.92	1.7
MSI-H	.	T3	.	.	99	0.789652	1	0.83	0.22	3.22	108	0.780332	1	0.84	0.25	2.87
MSS	.	T4	.	.	116	0.025527	1	2.78	1.09	7.09	174	0.794368	1	1.07	0.64	1.79
MSI-H	.	T4	.	.	30	0.185339	1	2.65	0.59	11.86	30	0.648991	1	0.59	0.06	5.72
MSS	.	.	N0	.	199	0.00887449	1	3.74	1.29	10.8	298	0.579527	1	1.2	0.64	2.25
MSI-H	.	.	N0	.	55	0.461251	1	0	0	Inf	67	0.914415	1	1.16	0.07	18.61
MSS	.	.	N1	.	286	0.0377658	1	2.27	1.02	5.04	466	0.0147093	1	1.63	1.1	2.43
MSI-H	.	.	N1	.	52	0.356988	1	2.09	0.42	10.34	49	0.859244	1	0.82	0.08	7.84
MSS	.	.	N2	.	175	0.00977896	1	2.08	1.18	3.66	234	0.858796	1	1.04	0.69	1.57
MSI-H	.	.	N2	.	NA	NA	NA	NA	NA	NA	NA	NA	NA	NA	NA	NA
MSS	.	.	.	G-12	608	4.6055e-05	0.00755302	2.64	1.62	4.29	941	0.05597	1	1.3	0.99	1.7
MSI-H	.	.	.	G-12	92	0.793103	1	1.2	0.3	4.81	109	0.913645	1	0.93	0.26	3.3
MSS	.	.	.	G-34	48	0.101475	1	2.15	0.84	5.48	50	0.428336	1	1.48	0.56	3.96
MSI-H	.	.	.	G-34	41	0.552492	1	1.52	0.38	6.07	34	0.611627	1	0.57	0.06	5.11
.	right	T12	.	.	NA	NA	NA	NA	NA	NA	NA	NA	NA	NA	NA	NA
.	left	T12	.	.	NA	NA	NA	NA	NA	NA	NA	NA	NA	NA	NA	NA
.	right	T3	.	.	244	0.564934	1	1.21	0.63	2.31	347	0.138583	1	1.42	0.89	2.27
.	left	T3	.	.	385	5.04959e-09	8.28133e-07	5.16	2.79	9.54	568	0.658135	1	1.09	0.74	1.6
.	right	T4	.	.	62	0.915766	1	0.95	0.4	2.26	72	0.1117	1	0.5	0.21	1.19
.	left	T4	.	.	93	0.000719878	0.11806	6.3	1.86	21.37	141	0.310538	1	1.37	0.74	2.53
.	right	.	N0	.	103	0.499575	1	1.63	0.39	6.82	148	0.346352	1	1.7	0.56	5.2
.	left	.	N0	.	162	0.00029863	0.0489754	9.15	2.13	39.39	231	0.929845	1	0.97	0.44	2.11
.	right	.	N1	.	135	0.352454	1	1.52	0.63	3.69	192	0.0790776	1	1.76	0.93	3.33
.	left	.	N1	.	225	0.0813485	1	2.73	0.84	8.86	353	0.153957	1	1.41	0.88	2.26
.	right	.	N2	.	83	0.92611	1	0.97	0.49	1.93	104	0.226547	1	0.7	0.39	1.25
.	left	.	N2	.	130	1.06347e-05	0.00174408	4.26	2.11	8.61	175	0.393449	1	1.25	0.75	2.1
.	right	.	.	G-12	263	0.749592	1	1.1	0.61	2.01	399	0.593903	1	1.12	0.74	1.68
.	left	.	.	G-12	472	1.91774e-07	3.14509e-05	4.83	2.51	9.3	705	0.189306	1	1.25	0.9	1.74
.	right	.	.	G-34	56	0.314786	1	1.74	0.58	5.17	41	0.621517	1	0.59	0.07	4.91
.	left	.	.	G-34	42	0.0146421	1	3.56	1.2	10.54	50	0.370331	1	1.58	0.57	4.36
.	.	T12	N0	.	NA	NA	NA	NA	NA	NA	NA	NA	NA	NA	NA	NA
.	.	T3	N0	.	213	0.210195	1	1.97	0.67	5.83	306	0.804903	1	0.91	0.42	1.97
.	.	T4	N0	.	51	0.66906	1	0.64	0.08	5.13	72	0.525284	1	1.39	0.5	3.83
.	.	T12	N1	.	45	0.000244554	0.0401068	30.41	1.82	506.82	63	0.00613653	1	6.88	1.39	34.15
.	.	T3	N1	.	264	0.487002	1	1.36	0.57	3.23	405	0.0222894	1	1.68	1.07	2.64
.	.	T4	N1	.	51	0.590637	1	1.4	0.41	4.81	77	0.244898	1	0.61	0.26	1.42
.	.	T12	N2	.	NA	NA	NA	NA	NA	NA	NA	NA	NA	NA	NA	NA
.	.	T3	N2	.	152	0.157315	1	1.51	0.85	2.7	204	0.820985	1	0.95	0.61	1.49
.	.	T4	N2	.	53	0.000263306	0.0431822	4.97	1.92	12.85	64	0.51865	1	1.29	0.6	2.75
.	.	T12	.	G-12	51	8.4613e-05	0.0138765	34.65	2.08	577.54	72	0.0187825	1	4.56	1.14	18.3
.	.	T3	.	G-12	550	0.0142375	1	1.86	1.12	3.09	839	0.142658	1	1.25	0.93	1.7
.	.	T4	.	G-12	134	0.67935	1	1.22	0.48	3.1	193	0.677134	1	0.9	0.53	1.51
.	.	T12	.	G-34	NA	NA	NA	NA	NA	NA	NA	NA	NA	NA	NA	NA
.	.	T3	.	G-34	74	0.475762	1	1.41	0.55	3.64	68	0.914004	1	1.07	0.34	3.35
.	.	T4	.	G-34	NA	NA	NA	NA	NA	NA	NA	NA	NA	NA	NA	NA
.	.	.	N0	G-12	248	0.965012	1	0.97	0.29	3.22	360	0.807707	1	1.08	0.59	1.99
.	.	.	N1	G-12	325	0.533441	1	1.31	0.56	3.05	513	0.0277848	1	1.53	1.04	2.24
.	.	.	N2	G-12	162	0.000278363	0.0456516	2.77	1.56	4.92	231	0.761211	1	0.94	0.61	1.44
.	.	.	N0	G-34	NA	NA	NA	NA	NA	NA	NA	NA	NA	NA	NA	NA
.	.	.	N1	G-34	NA	NA	NA	NA	NA	NA	NA	NA	NA	NA	NA	NA
.	.	.	N2	G-34	48	0.944297	1	1.03	0.4	2.7	43	0.0577363	1	2.37	0.95	5.92
MSS	right	T12	.	.	NA	NA	NA	NA	NA	NA	NA	NA	NA	NA	NA	NA
MSI-H	right	T12	.	.	NA	NA	NA	NA	NA	NA	NA	NA	NA	NA	NA	NA
MSS	left	T12	.	.	NA	NA	NA	NA	NA	NA	NA	NA	NA	NA	NA	NA
MSI-H	left	T12	.	.	NA	NA	NA	NA	NA	NA	NA	NA	NA	NA	NA	NA
MSS	right	T3	.	.	151	0.241879	1	1.57	0.73	3.36	252	0.268112	1	1.34	0.8	2.23
MSI-H	right	T3	.	.	77	0.836495	1	0.86	0.21	3.6	76	0.802917	1	0.83	0.2	3.49
MSS	left	T3	.	.	344	1.68002e-10	2.75523e-08	6.24	3.28	11.87	503	0.481372	1	1.15	0.78	1.72
MSI-H	left	T3	.	.	NA	NA	NA	NA	NA	NA	NA	NA	NA	NA	NA	NA
MSS	right	T4	.	.	34	0.883786	1	0.91	0.27	3.13	47	0.173081	1	0.54	0.22	1.32
MSI-H	right	T4	.	.	NA	NA	NA	NA	NA	NA	NA	NA	NA	NA	NA	NA
MSS	left	T4	.	.	82	1.13471e-09	1.86092e-07	34.07	5.56	208.56	127	0.205532	1	1.51	0.8	2.86
MSI-H	left	T4	.	.	NA	NA	NA	NA	NA	NA	NA	NA	NA	NA	NA	NA
MSS	right	.	N0	.	53	0.20136	1	2.88	0.53	15.73	96	0.311413	1	1.84	0.55	6.11
MSI-H	right	.	N0	.	42	1	1	1	1	1	45	1	1	1	1	1
MSS	left	.	N0	.	146	1.07692e-14	1.76614e-12	45.09	8.6	236.38	202	0.954823	1	1.02	0.45	2.33
MSI-H	left	.	N0	.	NA	NA	NA	NA	NA	NA	NA	NA	NA	NA	NA	NA
MSS	right	.	N1	.	87	0.363995	1	1.68	0.54	5.22	149	0.130712	1	1.72	0.84	3.49
MSI-H	right	.	N1	.	41	0.493866	1	1.74	0.35	8.6	35	0.959525	1	0.94	0.1	9.07
MSS	left	.	N1	.	199	0.00873468	1	4.28	1.31	13.98	317	0.0674174	1	1.57	0.96	2.55
MSI-H	left	.	N1	.	NA	NA	NA	NA	NA	NA	NA	NA	NA	NA	NA	NA
MSS	right	.	N2	.	57	0.680045	1	0.84	0.36	1.93	75	0.30258	1	0.72	0.38	1.35
MSI-H	right	.	N2	.	NA	NA	NA	NA	NA	NA	NA	NA	NA	NA	NA	NA
MSS	left	.	N2	.	118	0.000150457	0.024675	4.01	1.84	8.71	159	0.473367	1	1.22	0.71	2.12
MSI-H	left	.	N2	.	NA	NA	NA	NA	NA	NA	NA	NA	NA	NA	NA	NA
MSS	right	.	.	G-12	179	0.272656	1	1.45	0.74	2.85	302	0.655293	1	1.11	0.71	1.72
MSI-H	right	.	.	G-12	68	0.73161	1	0.75	0.15	3.87	77	0.715607	1	0.77	0.18	3.21
MSS	left	.	.	G-12	429	6.44271e-09	1.0566e-06	6.52	3.14	13.54	639	0.0886325	1	1.35	0.95	1.9
MSI-H	left	.	.	G-12	NA	NA	NA	NA	NA	NA	NA	NA	NA	NA	NA	NA
MSS	right	.	.	G-34	NA	NA	NA	NA	NA	NA	NA	NA	NA	NA	NA	NA
MSI-H	right	.	.	G-34	36	0.289589	1	2.43	0.44	13.28	25	0.406009	1	0	0	Inf
MSS	left	.	.	G-34	NA	NA	NA	NA	NA	NA	NA	NA	NA	NA	NA	NA
MSI-H	left	.	.	G-34	NA	NA	NA	NA	NA	NA	NA	NA	NA	NA	NA	NA
MSI-H	.	T12	N0	.	NA	NA	NA	NA	NA	NA	NA	NA	NA	NA	NA	NA
MSS	.	T3	N0	.	164	0.000464139	0.0761188	5.68	1.89	17.02	241	0.760817	1	1.13	0.51	2.49
MSI-H	.	T3	N0	.	40	0.487752	1	0	0	Inf	52	0.335924	1	0	0	Inf
MSS	.	T4	N0	.	35	0.566954	1	0	0	Inf	57	0.738215	1	1.2	0.41	3.46
MSI-H	.	T4	N0	.	NA	NA	NA	NA	NA	NA	NA	NA	NA	NA	NA	NA
MSS	.	T12	N1	.	42	0.000417059	0.0683976	28.28	1.7	471.46	60	0.00879212	1	6.43	1.3	31.9
MSI-H	.	T12	N1	.	NA	NA	NA	NA	NA	NA	NA	NA	NA	NA	NA	NA
MSS	.	T3	N1	.	204	0.22381	1	1.89	0.67	5.39	342	0.0156939	1	1.79	1.11	2.9
MSI-H	.	T3	N1	.	41	0.564378	1	1.77	0.25	12.54	37	0.915467	1	1.14	0.1	12.56
MSS	.	T4	N1	.	40	0.616625	1	1.46	0.33	6.42	64	0.295135	1	0.63	0.26	1.51
MSI-H	.	T4	N1	.	NA	NA	NA	NA	NA	NA	NA	NA	NA	NA	NA	NA
MSS	.	T12	N2	.	NA	NA	NA	NA	NA	NA	NA	NA	NA	NA	NA	NA
MSI-H	.	T12	N2	.	NA	NA	NA	NA	NA	NA	NA	NA	NA	NA	NA	NA
MSS	.	T3	N2	.	127	0.138729	1	1.61	0.85	3.05	172	0.540107	1	0.86	0.53	1.4
MSI-H	.	T3	N2	.	NA	NA	NA	NA	NA	NA	NA	NA	NA	NA	NA	NA
MSS	.	T4	N2	.	NA	NA	NA	NA	NA	NA	NA	NA	NA	NA	NA	NA
MSI-H	.	T4	N2	.	NA	NA	NA	NA	NA	NA	NA	NA	NA	NA	NA	NA
MSS	.	T12	.	G-12	47	0.000171536	0.028132	31.82	1.91	530.39	67	0.0217639	1	4.42	1.1	17.75
MSI-H	.	T12	.	G-12	NA	NA	NA	NA	NA	NA	NA	NA	NA	NA	NA	NA
MSS	.	T3	.	G-12	455	0.000174929	0.0286884	2.75	1.59	4.78	712	0.0888292	1	1.32	0.96	1.82
MSI-H	.	T3	.	G-12	67	0.479769	1	0.47	0.05	4.02	82	0.736672	1	0.78	0.19	3.28
MSS	.	T4	.	G-12	106	0.295194	1	1.86	0.57	6.06	162	0.979365	1	0.99	0.58	1.71
MSI-H	.	T4	.	G-12	NA	NA	NA	NA	NA	NA	NA	NA	NA	NA	NA	NA
MSS	.	T12	.	G-34	NA	NA	NA	NA	NA	NA	NA	NA	NA	NA	NA	NA
MSI-H	.	T12	.	G-34	NA	NA	NA	NA	NA	NA	NA	NA	NA	NA	NA	NA
MSS	.	T3	.	G-34	36	0.387505	1	1.61	0.54	4.83	36	0.924725	1	0.94	0.25	3.48
MSI-H	.	T3	.	G-34	31	0.822958	1	1.25	0.18	8.88	25	0.971961	1	1.04	0.09	11.52
MSS	.	T4	.	G-34	NA	NA	NA	NA	NA	NA	NA	NA	NA	NA	NA	NA
MSI-H	.	T4	.	G-34	NA	NA	NA	NA	NA	NA	NA	NA	NA	NA	NA	NA
MSS	.	.	N0	G-12	194	0.0739386	1	2.85	0.86	9.48	291	0.569391	1	1.2	0.64	2.26
MSI-H	.	.	N0	G-12	46	0.465209	1	0	0	Inf	57	0.929959	1	1.13	0.07	18.1
MSS	.	.	N1	G-12	271	0.0531634	1	2.27	0.97	5.34	449	0.0114043	1	1.67	1.12	2.5
MSI-H	.	.	N1	G-12	36	0.300849	1	0	0	Inf	38	0.848801	1	0.8	0.08	7.72
MSS	.	.	N2	G-12	143	0.0309092	1	2.08	1.05	4.11	201	0.903158	1	0.97	0.62	1.54
MSI-H	.	.	N2	G-12	NA	NA	NA	NA	NA	NA	NA	NA	NA	NA	NA	NA
MSS	.	.	N0	G-34	NA	NA	NA	NA	NA	NA	NA	NA	NA	NA	NA	NA
MSI-H	.	.	N0	G-34	NA	NA	NA	NA	NA	NA	NA	NA	NA	NA	NA	NA
MSS	.	.	N1	G-34	NA	NA	NA	NA	NA	NA	NA	NA	NA	NA	NA	NA
MSI-H	.	.	N1	G-34	NA	NA	NA	NA	NA	NA	NA	NA	NA	NA	NA	NA
MSS	.	.	N2	G-34	NA	NA	NA	NA	NA	NA	NA	NA	NA	NA	NA	NA
MSI-H	.	.	N2	G-34	NA	NA	NA	NA	NA	NA	NA	NA	NA	NA	NA	NA
.	left	T12	N0	.	NA	NA	NA	NA	NA	NA	NA	NA	NA	NA	NA	NA
.	right	T3	N0	.	81	0.458719	1	1.94	0.32	11.63	118	0.98306	1	1.02	0.21	5.04
.	left	T3	N0	.	132	0	0	73.21	12.03	445.4	188	0.908697	1	1.05	0.43	2.58
.	right	T4	N0	.	22	0.903706	1	1.16	0.11	12.8	30	0.209588	1	2.74	0.53	14.13
.	left	T4	N0	.	NA	NA	NA	NA	NA	NA	NA	NA	NA	NA	NA	NA
.	right	T12	N1	.	NA	NA	NA	NA	NA	NA	NA	NA	NA	NA	NA	NA
.	left	T12	N1	.	NA	NA	NA	NA	NA	NA	NA	NA	NA	NA	NA	NA
.	right	T3	N1	.	103	0.555667	1	1.42	0.44	4.62	149	0.0119324	1	2.64	1.2	5.81
.	left	T3	N1	.	161	0.27277	1	2.19	0.52	9.25	256	0.402965	1	1.28	0.72	2.27
.	right	T4	N1	.	NA	NA	NA	NA	NA	NA	NA	NA	NA	NA	NA	NA
.	left	T4	N1	.	33	1.54173e-08	2.52843e-06	583461695834967	0	Inf	57	0.665264	1	0.81	0.31	2.12
.	right	T12	N2	.	NA	NA	NA	NA	NA	NA	NA	NA	NA	NA	NA	NA
.	left	T12	N2	.	NA	NA	NA	NA	NA	NA	NA	NA	NA	NA	NA	NA
.	right	T3	N2	.	60	0.672386	1	0.83	0.35	1.97	80	0.934508	1	0.97	0.51	1.87
.	left	T3	N2	.	92	0.00325987	0.534619	3.06	1.4	6.71	124	0.601499	1	0.84	0.45	1.59
.	right	T4	N2	.	NA	NA	NA	NA	NA	NA	NA	NA	NA	NA	NA	NA
.	left	T4	N2	.	NA	NA	NA	NA	NA	NA	NA	NA	NA	NA	NA	NA
.	right	T12	.	G-12	NA	NA	NA	NA	NA	NA	NA	NA	NA	NA	NA	NA
.	left	T12	.	G-12	NA	NA	NA	NA	NA	NA	NA	NA	NA	NA	NA	NA
.	right	T3	.	G-12	200	0.46043	1	1.32	0.63	2.73	312	0.104865	1	1.5	0.92	2.47
.	left	T3	.	G-12	350	1.50329e-06	0.00024654	5.07	2.43	10.6	527	0.638926	1	1.1	0.74	1.64
.	right	T4	.	G-12	50	0.319694	1	0.54	0.16	1.84	64	0.137848	1	0.52	0.22	1.25
.	left	T4	.	G-12	84	0.0158364	1	5.08	1.17	22.07	129	0.494107	1	1.26	0.65	2.45
.	right	T12	.	G-34	NA	NA	NA	NA	NA	NA	NA	NA	NA	NA	NA	NA
.	left	T12	.	G-34	NA	NA	NA	NA	NA	NA	NA	NA	NA	NA	NA	NA
.	right	T3	.	G-34	42	0.95817	1	1.04	0.23	4.65	31	0.90485	1	0.87	0.1	7.83
.	left	T3	.	G-34	NA	NA	NA	NA	NA	NA	NA	NA	NA	NA	NA	NA
.	right	T4	.	G-34	NA	NA	NA	NA	NA	NA	NA	NA	NA	NA	NA	NA
.	left	T4	.	G-34	NA	NA	NA	NA	NA	NA	NA	NA	NA	NA	NA	NA
.	right	.	N0	G-12	92	0.89384	1	1.12	0.22	5.76	137	0.383479	1	1.64	0.53	5
.	left	.	N0	G-12	156	0.0667648	1	5.36	0.72	40.05	223	0.956769	1	0.98	0.45	2.14
.	right	.	N1	G-12	114	0.984223	1	1.01	0.34	3.03	178	0.162294	1	1.57	0.83	2.98
.	left	.	N1	G-12	211	0.212811	1	2.41	0.58	10	335	0.111202	1	1.47	0.91	2.38
.	right	.	N2	G-12	57	0.39176	1	1.42	0.64	3.16	84	0.263222	1	0.7	0.38	1.31
.	left	.	N2	G-12	105	0.000114977	0.0188562	4.43	1.94	10.13	147	0.899365	1	1.04	0.58	1.88
.	right	.	N0	G-34	NA	NA	NA	NA	NA	NA	NA	NA	NA	NA	NA	NA
.	left	.	N0	G-34	NA	NA	NA	NA	NA	NA	NA	NA	NA	NA	NA	NA
.	right	.	N1	G-34	NA	NA	NA	NA	NA	NA	NA	NA	NA	NA	NA	NA
.	left	.	N1	G-34	NA	NA	NA	NA	NA	NA	NA	NA	NA	NA	NA	NA
.	right	.	N2	G-34	NA	NA	NA	NA	NA	NA	NA	NA	NA	NA	NA	NA
.	left	.	N2	G-34	NA	NA	NA	NA	NA	NA	NA	NA	NA	NA	NA	NA
.	.	T12	N0	G-12	NA	NA	NA	NA	NA	NA	NA	NA	NA	NA	NA	NA
.	.	T3	N0	G-12	199	0.398066	1	1.68	0.5	5.72	290	0.800358	1	0.91	0.42	1.96
.	.	T4	N0	G-12	48	0.195331	1	0	0	Inf	69	0.529877	1	1.38	0.5	3.82
.	.	T12	N1	G-12	44	0.000292104	0.0479051	29.7	1.78	495.03	62	0.00748673	1	6.65	1.34	33.01
.	.	T3	N1	G-12	236	0.77872	1	0.84	0.26	2.75	379	0.029591	1	1.65	1.05	2.6
.	.	T4	N1	G-12	45	0.569876	1	1.53	0.35	6.7	72	0.262127	1	0.61	0.26	1.45
.	.	T12	N2	G-12	NA	NA	NA	NA	NA	NA	NA	NA	NA	NA	NA	NA
.	.	T3	N2	G-12	115	0.00984142	1	2.3	1.2	4.41	170	0.783062	1	0.93	0.57	1.53
.	.	T4	N2	G-12	NA	NA	NA	NA	NA	NA	NA	NA	NA	NA	NA	NA
.	.	T3	N0	G-34	NA	NA	NA	NA	NA	NA	NA	NA	NA	NA	NA	NA
.	.	T4	N0	G-34	NA	NA	NA	NA	NA	NA	NA	NA	NA	NA	NA	NA
.	.	T12	N1	G-34	NA	NA	NA	NA	NA	NA	NA	NA	NA	NA	NA	NA
.	.	T3	N1	G-34	NA	NA	NA	NA	NA	NA	NA	NA	NA	NA	NA	NA
.	.	T4	N1	G-34	NA	NA	NA	NA	NA	NA	NA	NA	NA	NA	NA	NA
.	.	T12	N2	G-34	NA	NA	NA	NA	NA	NA	NA	NA	NA	NA	NA	NA
.	.	T3	N2	G-34	NA	NA	NA	NA	NA	NA	NA	NA	NA	NA	NA	NA
.	.	T4	N2	G-34	NA	NA	NA	NA	NA	NA	NA	NA	NA	NA	NA	NA
MSI-H	left	T12	N0	.	NA	NA	NA	NA	NA	NA	NA	NA	NA	NA	NA	NA
MSS	right	T3	N0	.	44	0.0439342	1	5.9	0.83	42.01	77	0.735593	1	1.36	0.23	8.14
MSI-H	right	T3	N0	.	30	1	1	1	1	1	34	1	1	1	1	1
MSS	left	T3	N0	.	120	0	0	66.28	10.9	403.2	164	0.553579	1	1.31	0.53	3.26
MSI-H	left	T3	N0	.	NA	NA	NA	NA	NA	NA	NA	NA	NA	NA	NA	NA
MSS	right	T4	N0	.	NA	NA	NA	NA	NA	NA	NA	NA	NA	NA	NA	NA
MSI-H	right	T4	N0	.	NA	NA	NA	NA	NA	NA	NA	NA	NA	NA	NA	NA
MSS	left	T4	N0	.	NA	NA	NA	NA	NA	NA	NA	NA	NA	NA	NA	NA
MSI-H	left	T4	N0	.	NA	NA	NA	NA	NA	NA	NA	NA	NA	NA	NA	NA
MSS	right	T12	N1	.	NA	NA	NA	NA	NA	NA	NA	NA	NA	NA	NA	NA
MSI-H	right	T12	N1	.	NA	NA	NA	NA	NA	NA	NA	NA	NA	NA	NA	NA
MSS	left	T12	N1	.	NA	NA	NA	NA	NA	NA	NA	NA	NA	NA	NA	NA
MSI-H	left	T12	N1	.	NA	NA	NA	NA	NA	NA	NA	NA	NA	NA	NA	NA
MSS	right	T3	N1	.	65	0.671233	1	1.4	0.29	6.78	115	0.0350196	1	2.48	1.04	5.95
MSI-H	right	T3	N1	.	32	0.695821	1	1.48	0.21	10.48	27	0.922406	1	1.13	0.1	12.43
MSS	left	T3	N1	.	139	0.0443809	1	3.97	0.93	16.95	227	0.195506	1	1.48	0.81	2.69
MSI-H	left	T3	N1	.	NA	NA	NA	NA	NA	NA	NA	NA	NA	NA	NA	NA
MSS	right	T4	N1	.	NA	NA	NA	NA	NA	NA	NA	NA	NA	NA	NA	NA
MSI-H	right	T4	N1	.	NA	NA	NA	NA	NA	NA	NA	NA	NA	NA	NA	NA
MSS	left	T4	N1	.	30	7.23783e-08	1.187e-05	2.90488e+13	0	Inf	51	0.695107	1	0.82	0.31	2.17
MSI-H	left	T4	N1	.	NA	NA	NA	NA	NA	NA	NA	NA	NA	NA	NA	NA
MSI-H	right	T12	N2	.	NA	NA	NA	NA	NA	NA	NA	NA	NA	NA	NA	NA
MSS	left	T12	N2	.	NA	NA	NA	NA	NA	NA	NA	NA	NA	NA	NA	NA
MSS	right	T3	N2	.	42	0.581052	1	0.75	0.28	2.06	60	0.785757	1	0.91	0.44	1.86
MSI-H	right	T3	N2	.	NA	NA	NA	NA	NA	NA	NA	NA	NA	NA	NA	NA
MSS	left	T3	N2	.	85	0.00869113	1	2.89	1.26	6.63	112	0.31722	1	0.7	0.35	1.41
MSI-H	left	T3	N2	.	NA	NA	NA	NA	NA	NA	NA	NA	NA	NA	NA	NA
MSS	right	T4	N2	.	NA	NA	NA	NA	NA	NA	NA	NA	NA	NA	NA	NA
MSI-H	right	T4	N2	.	NA	NA	NA	NA	NA	NA	NA	NA	NA	NA	NA	NA
MSS	left	T4	N2	.	NA	NA	NA	NA	NA	NA	NA	NA	NA	NA	NA	NA
MSI-H	left	T4	N2	.	NA	NA	NA	NA	NA	NA	NA	NA	NA	NA	NA	NA
MSS	right	T12	.	G-12	NA	NA	NA	NA	NA	NA	NA	NA	NA	NA	NA	NA
MSI-H	right	T12	.	G-12	NA	NA	NA	NA	NA	NA	NA	NA	NA	NA	NA	NA
MSS	left	T12	.	G-12	NA	NA	NA	NA	NA	NA	NA	NA	NA	NA	NA	NA
MSI-H	left	T12	.	G-12	NA	NA	NA	NA	NA	NA	NA	NA	NA	NA	NA	NA
MSS	right	T3	.	G-12	136	0.168033	1	1.76	0.78	3.98	236	0.158618	1	1.48	0.86	2.54
MSI-H	right	T3	.	G-12	50	0.458585	1	0.45	0.05	3.99	59	0.83004	1	0.85	0.19	3.79
MSS	left	T3	.	G-12	319	2.08524e-08	3.4198e-06	6.93	3.15	15.23	476	0.402335	1	1.19	0.79	1.8
MSI-H	left	T3	.	G-12	NA	NA	NA	NA	NA	NA	NA	NA	NA	NA	NA	NA
MSS	right	T4	.	G-12	32	0.581331	1	0.66	0.15	2.9	46	0.211689	1	0.57	0.23	1.4
MSI-H	right	T4	.	G-12	NA	NA	NA	NA	NA	NA	NA	NA	NA	NA	NA	NA
MSS	left	T4	.	G-12	74	2.89206e-09	4.74298e-07	72.5	4.53	1159.09	116	0.3965	1	1.35	0.68	2.69
MSI-H	left	T4	.	G-12	NA	NA	NA	NA	NA	NA	NA	NA	NA	NA	NA	NA
MSS	right	T12	.	G-34	NA	NA	NA	NA	NA	NA	NA	NA	NA	NA	NA	NA
MSI-H	right	T12	.	G-34	NA	NA	NA	NA	NA	NA	NA	NA	NA	NA	NA	NA
MSS	left	T12	.	G-34	NA	NA	NA	NA	NA	NA	NA	NA	NA	NA	NA	NA
MSS	right	T3	.	G-34	NA	NA	NA	NA	NA	NA	NA	NA	NA	NA	NA	NA
MSI-H	right	T3	.	G-34	NA	NA	NA	NA	NA	NA	NA	NA	NA	NA	NA	NA
MSS	left	T3	.	G-34	NA	NA	NA	NA	NA	NA	NA	NA	NA	NA	NA	NA
MSI-H	left	T3	.	G-34	NA	NA	NA	NA	NA	NA	NA	NA	NA	NA	NA	NA
MSS	right	T4	.	G-34	NA	NA	NA	NA	NA	NA	NA	NA	NA	NA	NA	NA
MSI-H	right	T4	.	G-34	NA	NA	NA	NA	NA	NA	NA	NA	NA	NA	NA	NA
MSS	left	T4	.	G-34	NA	NA	NA	NA	NA	NA	NA	NA	NA	NA	NA	NA
MSI-H	left	T4	.	G-34	NA	NA	NA	NA	NA	NA	NA	NA	NA	NA	NA	NA
MSS	right	.	N0	G-12	52	0.213169	1	2.81	0.51	15.34	93	0.298291	1	1.87	0.56	6.22
MSI-H	right	.	N0	G-12	33	1	1	1	1	1	37	1	1	1	1	1
MSS	left	.	N0	G-12	142	1.11022e-16	1.82077e-14	139.5	8.73	2230.25	198	0.966022	1	1.02	0.45	2.31
MSI-H	left	.	N0	G-12	NA	NA	NA	NA	NA	NA	NA	NA	NA	NA	NA	NA
MSS	right	.	N1	G-12	81	0.387108	1	1.64	0.53	5.11	144	0.210211	1	1.57	0.77	3.19
MSI-H	right	.	N1	G-12	NA	NA	NA	NA	NA	NA	NA	NA	NA	NA	NA	NA
MSS	left	.	N1	G-12	190	0.0197351	1	4.69	1.12	19.64	305	0.0369501	1	1.68	1.03	2.76
MSI-H	left	.	N1	G-12	NA	NA	NA	NA	NA	NA	NA	NA	NA	NA	NA	NA
MSS	right	.	N2	G-12	46	0.743624	1	0.85	0.32	2.25	65	0.462659	1	0.78	0.39	1.53
MSI-H	right	.	N2	G-12	NA	NA	NA	NA	NA	NA	NA	NA	NA	NA	NA	NA
MSS	left	.	N2	G-12	97	0.00227108	0.372457	3.96	1.52	10.28	136	0.973245	1	1.01	0.54	1.89
MSI-H	left	.	N2	G-12	NA	NA	NA	NA	NA	NA	NA	NA	NA	NA	NA	NA
MSS	right	.	N0	G-34	NA	NA	NA	NA	NA	NA	NA	NA	NA	NA	NA	NA
MSI-H	right	.	N0	G-34	NA	NA	NA	NA	NA	NA	NA	NA	NA	NA	NA	NA
MSS	left	.	N0	G-34	NA	NA	NA	NA	NA	NA	NA	NA	NA	NA	NA	NA
MSI-H	left	.	N0	G-34	NA	NA	NA	NA	NA	NA	NA	NA	NA	NA	NA	NA
MSS	right	.	N1	G-34	NA	NA	NA	NA	NA	NA	NA	NA	NA	NA	NA	NA
MSI-H	right	.	N1	G-34	NA	NA	NA	NA	NA	NA	NA	NA	NA	NA	NA	NA
MSS	left	.	N1	G-34	NA	NA	NA	NA	NA	NA	NA	NA	NA	NA	NA	NA
MSI-H	left	.	N1	G-34	NA	NA	NA	NA	NA	NA	NA	NA	NA	NA	NA	NA
MSS	right	.	N2	G-34	NA	NA	NA	NA	NA	NA	NA	NA	NA	NA	NA	NA
MSI-H	right	.	N2	G-34	NA	NA	NA	NA	NA	NA	NA	NA	NA	NA	NA	NA
MSS	left	.	N2	G-34	NA	NA	NA	NA	NA	NA	NA	NA	NA	NA	NA	NA
MSI-H	left	.	N2	G-34	NA	NA	NA	NA	NA	NA	NA	NA	NA	NA	NA	NA
MSI-H	.	T12	N0	G-12	NA	NA	NA	NA	NA	NA	NA	NA	NA	NA	NA	NA
MSS	.	T3	N0	G-12	159	0.0114081	1	4.31	1.25	14.81	234	0.752222	1	1.14	0.52	2.5
MSI-H	.	T3	N0	G-12	33	0.509651	1	0	0	Inf	45	0.328065	1	0	0	Inf
MSS	.	T4	N0	G-12	35	0.566954	1	0	0	Inf	57	0.738215	1	1.2	0.41	3.46
MSI-H	.	T4	N0	G-12	NA	NA	NA	NA	NA	NA	NA	NA	NA	NA	NA	NA
MSS	.	T12	N1	G-12	41	0.000498544	0.0817612	27.58	1.65	459.67	59	0.0106954	1	6.2	1.25	30.77
MSI-H	.	T12	N1	G-12	NA	NA	NA	NA	NA	NA	NA	NA	NA	NA	NA	NA
MSS	.	T3	N1	G-12	193	0.372731	1	1.71	0.52	5.62	330	0.0147942	1	1.81	1.12	2.95
MSI-H	.	T3	N1	G-12	NA	NA	NA	NA	NA	NA	NA	NA	NA	NA	NA	NA
MSS	.	T4	N1	G-12	37	0.617014	1	1.46	0.33	6.48	60	0.351921	1	0.66	0.27	1.59
MSI-H	.	T4	N1	G-12	NA	NA	NA	NA	NA	NA	NA	NA	NA	NA	NA	NA
MSS	.	T12	N2	G-12	NA	NA	NA	NA	NA	NA	NA	NA	NA	NA	NA	NA
MSI-H	.	T12	N2	G-12	NA	NA	NA	NA	NA	NA	NA	NA	NA	NA	NA	NA
MSS	.	T3	N2	G-12	103	0.111573	1	1.8	0.86	3.73	148	0.610371	1	0.87	0.51	1.48
MSI-H	.	T3	N2	G-12	NA	NA	NA	NA	NA	NA	NA	NA	NA	NA	NA	NA
MSS	.	T4	N2	G-12	NA	NA	NA	NA	NA	NA	NA	NA	NA	NA	NA	NA
MSI-H	.	T4	N2	G-12	NA	NA	NA	NA	NA	NA	NA	NA	NA	NA	NA	NA
MSS	.	T3	N0	G-34	NA	NA	NA	NA	NA	NA	NA	NA	NA	NA	NA	NA
MSI-H	.	T3	N0	G-34	NA	NA	NA	NA	NA	NA	NA	NA	NA	NA	NA	NA
MSI-H	.	T4	N0	G-34	NA	NA	NA	NA	NA	NA	NA	NA	NA	NA	NA	NA
MSS	.	T12	N1	G-34	NA	NA	NA	NA	NA	NA	NA	NA	NA	NA	NA	NA
MSS	.	T3	N1	G-34	NA	NA	NA	NA	NA	NA	NA	NA	NA	NA	NA	NA
MSI-H	.	T3	N1	G-34	NA	NA	NA	NA	NA	NA	NA	NA	NA	NA	NA	NA
MSS	.	T4	N1	G-34	NA	NA	NA	NA	NA	NA	NA	NA	NA	NA	NA	NA
MSI-H	.	T4	N1	G-34	NA	NA	NA	NA	NA	NA	NA	NA	NA	NA	NA	NA
MSS	.	T12	N2	G-34	NA	NA	NA	NA	NA	NA	NA	NA	NA	NA	NA	NA
MSI-H	.	T12	N2	G-34	NA	NA	NA	NA	NA	NA	NA	NA	NA	NA	NA	NA
MSS	.	T3	N2	G-34	NA	NA	NA	NA	NA	NA	NA	NA	NA	NA	NA	NA
MSI-H	.	T3	N2	G-34	NA	NA	NA	NA	NA	NA	NA	NA	NA	NA	NA	NA
MSS	.	T4	N2	G-34	NA	NA	NA	NA	NA	NA	NA	NA	NA	NA	NA	NA
MSI-H	.	T4	N2	G-34	NA	NA	NA	NA	NA	NA	NA	NA	NA	NA	NA	NA
.	left	T12	N0	G-12	NA	NA	NA	NA	NA	NA	NA	NA	NA	NA	NA	NA
.	right	T3	N0	G-12	73	0.401763	1	2.11	0.35	12.65	110	0.978074	1	0.98	0.2	4.85
.	left	T3	N0	G-12	126	0	0	5.26144e+54	0	Inf	180	0.880326	1	1.07	0.44	2.63
.	right	T4	N0	G-12	19	0.32684	1	0	0	Inf	27	0.247025	1	2.55	0.49	13.15
.	left	T4	N0	G-12	NA	NA	NA	NA	NA	NA	NA	NA	NA	NA	NA	NA
.	right	T12	N1	G-12	NA	NA	NA	NA	NA	NA	NA	NA	NA	NA	NA	NA
.	left	T12	N1	G-12	NA	NA	NA	NA	NA	NA	NA	NA	NA	NA	NA	NA
.	right	T3	N1	G-12	86	0.760757	1	0.79	0.17	3.66	137	0.0273629	1	2.36	1.08	5.2
.	left	T3	N1	G-12	150	0.682203	1	1.51	0.21	11.18	242	0.369388	1	1.3	0.73	2.33
.	right	T4	N1	G-12	NA	NA	NA	NA	NA	NA	NA	NA	NA	NA	NA	NA
.	left	T4	N1	G-12	30	7.23783e-08	1.187e-05	2.90488e+13	0	Inf	53	0.788961	1	0.87	0.33	2.35
.	right	T12	N2	G-12	NA	NA	NA	NA	NA	NA	NA	NA	NA	NA	NA	NA
.	left	T12	N2	G-12	NA	NA	NA	NA	NA	NA	NA	NA	NA	NA	NA	NA
.	right	T3	N2	G-12	41	0.484044	1	1.41	0.54	3.66	65	0.965649	1	1.02	0.5	2.08
.	left	T3	N2	G-12	74	0.00655258	1	3.25	1.32	7.99	105	0.393861	1	0.73	0.36	1.5
.	right	T4	N2	G-12	NA	NA	NA	NA	NA	NA	NA	NA	NA	NA	NA	NA
.	left	T4	N2	G-12	NA	NA	NA	NA	NA	NA	NA	NA	NA	NA	NA	NA
.	right	T3	N0	G-34	NA	NA	NA	NA	NA	NA	NA	NA	NA	NA	NA	NA
.	left	T3	N0	G-34	NA	NA	NA	NA	NA	NA	NA	NA	NA	NA	NA	NA
.	right	T4	N0	G-34	NA	NA	NA	NA	NA	NA	NA	NA	NA	NA	NA	NA
.	right	T12	N1	G-34	NA	NA	NA	NA	NA	NA	NA	NA	NA	NA	NA	NA
.	right	T3	N1	G-34	NA	NA	NA	NA	NA	NA	NA	NA	NA	NA	NA	NA
.	left	T3	N1	G-34	NA	NA	NA	NA	NA	NA	NA	NA	NA	NA	NA	NA
.	right	T4	N1	G-34	NA	NA	NA	NA	NA	NA	NA	NA	NA	NA	NA	NA
.	left	T4	N1	G-34	NA	NA	NA	NA	NA	NA	NA	NA	NA	NA	NA	NA
.	right	T12	N2	G-34	NA	NA	NA	NA	NA	NA	NA	NA	NA	NA	NA	NA
.	left	T12	N2	G-34	NA	NA	NA	NA	NA	NA	NA	NA	NA	NA	NA	NA
.	right	T3	N2	G-34	NA	NA	NA	NA	NA	NA	NA	NA	NA	NA	NA	NA
.	left	T3	N2	G-34	NA	NA	NA	NA	NA	NA	NA	NA	NA	NA	NA	NA
.	right	T4	N2	G-34	NA	NA	NA	NA	NA	NA	NA	NA	NA	NA	NA	NA
.	left	T4	N2	G-34	NA	NA	NA	NA	NA	NA	NA	NA	NA	NA	NA	NA
MSI-H	left	T12	N0	G-12	NA	NA	NA	NA	NA	NA	NA	NA	NA	NA	NA	NA
MSS	right	T3	N0	G-12	43	0.0486582	1	5.73	0.8	40.73	74	0.724824	1	1.38	0.23	8.25
MSI-H	right	T3	N0	G-12	23	1	1	1	1	1	29	1	1	1	1	1
MSS	left	T3	N0	G-12	116	0	0	2.38869e+50	0	Inf	160	0.563329	1	1.31	0.53	3.24
MSI-H	left	T3	N0	G-12	NA	NA	NA	NA	NA	NA	NA	NA	NA	NA	NA	NA
MSS	right	T4	N0	G-12	NA	NA	NA	NA	NA	NA	NA	NA	NA	NA	NA	NA
MSI-H	right	T4	N0	G-12	NA	NA	NA	NA	NA	NA	NA	NA	NA	NA	NA	NA
MSS	left	T4	N0	G-12	NA	NA	NA	NA	NA	NA	NA	NA	NA	NA	NA	NA
MSI-H	left	T4	N0	G-12	NA	NA	NA	NA	NA	NA	NA	NA	NA	NA	NA	NA
MSS	right	T12	N1	G-12	NA	NA	NA	NA	NA	NA	NA	NA	NA	NA	NA	NA
MSI-H	right	T12	N1	G-12	NA	NA	NA	NA	NA	NA	NA	NA	NA	NA	NA	NA
MSS	left	T12	N1	G-12	NA	NA	NA	NA	NA	NA	NA	NA	NA	NA	NA	NA
MSI-H	left	T12	N1	G-12	NA	NA	NA	NA	NA	NA	NA	NA	NA	NA	NA	NA
MSS	right	T3	N1	G-12	60	0.668742	1	1.41	0.29	6.83	111	0.0581925	1	2.28	0.95	5.46
MSI-H	right	T3	N1	G-12	NA	NA	NA	NA	NA	NA	NA	NA	NA	NA	NA	NA
MSS	left	T3	N1	G-12	133	0.145124	1	3.98	0.53	29.71	219	0.146731	1	1.56	0.85	2.86
MSI-H	left	T3	N1	G-12	NA	NA	NA	NA	NA	NA	NA	NA	NA	NA	NA	NA
MSS	right	T4	N1	G-12	NA	NA	NA	NA	NA	NA	NA	NA	NA	NA	NA	NA
MSI-H	right	T4	N1	G-12	NA	NA	NA	NA	NA	NA	NA	NA	NA	NA	NA	NA
MSS	left	T4	N1	G-12	27	3.41417e-07	5.59924e-05	1.44626e+12	0	Inf	47	0.816093	1	0.89	0.33	2.39
MSI-H	left	T4	N1	G-12	NA	NA	NA	NA	NA	NA	NA	NA	NA	NA	NA	NA
MSI-H	right	T12	N2	G-12	NA	NA	NA	NA	NA	NA	NA	NA	NA	NA	NA	NA
MSS	left	T12	N2	G-12	NA	NA	NA	NA	NA	NA	NA	NA	NA	NA	NA	NA
MSS	right	T3	N2	G-12	33	0.821957	1	0.88	0.28	2.72	51	0.936175	1	1.03	0.47	2.26
MSI-H	right	T3	N2	G-12	NA	NA	NA	NA	NA	NA	NA	NA	NA	NA	NA	NA
MSS	left	T3	N2	G-12	70	0.0174996	1	3.05	1.16	8.03	97	0.234789	1	0.63	0.29	1.36
MSI-H	left	T3	N2	G-12	NA	NA	NA	NA	NA	NA	NA	NA	NA	NA	NA	NA
MSS	right	T4	N2	G-12	NA	NA	NA	NA	NA	NA	NA	NA	NA	NA	NA	NA
MSI-H	right	T4	N2	G-12	NA	NA	NA	NA	NA	NA	NA	NA	NA	NA	NA	NA
MSS	left	T4	N2	G-12	NA	NA	NA	NA	NA	NA	NA	NA	NA	NA	NA	NA
MSI-H	left	T4	N2	G-12	NA	NA	NA	NA	NA	NA	NA	NA	NA	NA	NA	NA
MSS	right	T3	N0	G-34	NA	NA	NA	NA	NA	NA	NA	NA	NA	NA	NA	NA
MSI-H	right	T3	N0	G-34	NA	NA	NA	NA	NA	NA	NA	NA	NA	NA	NA	NA
MSS	left	T3	N0	G-34	NA	NA	NA	NA	NA	NA	NA	NA	NA	NA	NA	NA
MSI-H	left	T3	N0	G-34	NA	NA	NA	NA	NA	NA	NA	NA	NA	NA	NA	NA
MSI-H	right	T4	N0	G-34	NA	NA	NA	NA	NA	NA	NA	NA	NA	NA	NA	NA
MSS	right	T12	N1	G-34	NA	NA	NA	NA	NA	NA	NA	NA	NA	NA	NA	NA
MSS	right	T3	N1	G-34	NA	NA	NA	NA	NA	NA	NA	NA	NA	NA	NA	NA
MSI-H	right	T3	N1	G-34	NA	NA	NA	NA	NA	NA	NA	NA	NA	NA	NA	NA
MSS	left	T3	N1	G-34	NA	NA	NA	NA	NA	NA	NA	NA	NA	NA	NA	NA
MSI-H	left	T3	N1	G-34	NA	NA	NA	NA	NA	NA	NA	NA	NA	NA	NA	NA
MSI-H	right	T4	N1	G-34	NA	NA	NA	NA	NA	NA	NA	NA	NA	NA	NA	NA
MSS	left	T4	N1	G-34	NA	NA	NA	NA	NA	NA	NA	NA	NA	NA	NA	NA
MSI-H	right	T12	N2	G-34	NA	NA	NA	NA	NA	NA	NA	NA	NA	NA	NA	NA
MSS	left	T12	N2	G-34	NA	NA	NA	NA	NA	NA	NA	NA	NA	NA	NA	NA
MSS	right	T3	N2	G-34	NA	NA	NA	NA	NA	NA	NA	NA	NA	NA	NA	NA
MSI-H	right	T3	N2	G-34	NA	NA	NA	NA	NA	NA	NA	NA	NA	NA	NA	NA
MSS	left	T3	N2	G-34	NA	NA	NA	NA	NA	NA	NA	NA	NA	NA	NA	NA
MSI-H	left	T3	N2	G-34	NA	NA	NA	NA	NA	NA	NA	NA	NA	NA	NA	NA
MSS	right	T4	N2	G-34	NA	NA	NA	NA	NA	NA	NA	NA	NA	NA	NA	NA
MSI-H	right	T4	N2	G-34	NA	NA	NA	NA	NA	NA	NA	NA	NA	NA	NA	NA
MSS	left	T4	N2	G-34	NA	NA	NA	NA	NA	NA	NA	NA	NA	NA	NA	NA
MSI-H	left	T4	N2	G-34	NA	NA	NA	NA	NA	NA	NA	NA	NA	NA	NA	NA

## Sheet: RFS
MSI	site	tstage	nstage	grade	BRAF.n	BRAF.p	BRAF.p.adj	BRAF.HR	BRAF.HR.lo	BRAF.HR.hi	KRAS.n	KRAS.p	KRAS.p.adj	KRAS.HR	KRAS.HR.lo	KRAS.HR.hi
MSS	.	.	.	.	660	0.00489772	0.803226	1.79	1.19	2.7	998	0.0890646	1	1.21	0.97	1.5
MSI-H	.	.	.	.	134	0.872003	1	0.94	0.43	2.06	144	0.0406522	1	0.37	0.14	1
.	right	.	.	.	321	0.819992	1	1.06	0.66	1.7	444	0.415468	1	1.15	0.82	1.63
.	left	.	.	.	517	1.41726e-06	0.00023243	3.31	1.98	5.55	759	0.630859	1	1.07	0.82	1.39
.	.	T12	.	.	54	0.0712743	1	5.5	0.68	44.23	75	0.078269	1	2.42	0.88	6.68
.	.	T3	.	.	629	0.28825	1	1.25	0.83	1.88	915	0.409866	1	1.11	0.87	1.42
.	.	T4	.	.	155	0.28317	1	1.42	0.75	2.7	213	0.548201	1	0.88	0.58	1.34
.	.	.	N0	.	265	0.807274	1	1.11	0.47	2.62	379	0.946454	1	0.98	0.6	1.62
.	.	.	N1	.	360	0.728791	1	1.12	0.6	2.1	545	0.0442359	1	1.38	1.01	1.88
.	.	.	N2	.	213	0.162285	1	1.39	0.88	2.21	279	0.569151	1	0.91	0.65	1.27
.	.	.	.	G-12	735	0.219893	1	1.29	0.86	1.95	1104	0.298959	1	1.12	0.9	1.39
.	.	.	.	G-34	98	0.719199	1	1.13	0.58	2.19	91	0.994362	1	1	0.47	2.12
MSS	right	.	.	.	197	0.473051	1	1.25	0.68	2.31	320	0.17941	1	1.3	0.89	1.91
MSI-H	right	.	.	.	104	0.488552	1	0.73	0.3	1.79	102	0.0349167	1	0.29	0.08	0.99
MSS	left	.	.	.	463	2.89394e-06	0.000474606	3.57	2.02	6.31	678	0.26776	1	1.17	0.89	1.53
MSI-H	left	.	.	.	30	0.0815828	1	3.89	0.75	20.25	42	0.617184	1	0.66	0.13	3.4
MSS	.	T12	.	.	49	0.0688595	1	5.63	0.69	46.1	69	0.0601787	1	2.63	0.92	7.51
MSI-H	.	T12	.	.	NA	NA	NA	NA	NA	NA	NA	NA	NA	NA	NA	NA
MSS	.	T3	.	.	495	0.0221951	1	1.72	1.07	2.75	755	0.189427	1	1.19	0.92	1.54
MSI-H	.	T3	.	.	99	0.694872	1	0.81	0.29	2.3	108	0.18166	1	0.47	0.15	1.46
MSS	.	T4	.	.	116	0.169092	1	1.89	0.75	4.76	174	0.759591	1	1.07	0.69	1.67
MSI-H	.	T4	.	.	30	0.892481	1	1.09	0.32	3.73	30	0.119333	1	0.22	0.03	1.79
MSS	.	.	N0	.	199	0.109248	1	2.27	0.81	6.39	298	0.546725	1	1.17	0.7	1.96
MSI-H	.	.	N0	.	55	0.495359	1	0.47	0.05	4.25	67	0.232562	1	0.29	0.03	2.56
MSS	.	.	N1	.	286	0.410106	1	1.38	0.64	3.02	466	0.00908597	1	1.55	1.11	2.16
MSI-H	.	.	N1	.	52	0.768361	1	1.2	0.35	4.11	49	0.281109	1	0.33	0.04	2.72
MSS	.	.	N2	.	175	0.298666	1	1.34	0.77	2.32	234	0.934327	1	0.99	0.69	1.42
MSI-H	.	.	N2	.	NA	NA	NA	NA	NA	NA	NA	NA	NA	NA	NA	NA
MSS	.	.	.	G-12	608	0.0264192	1	1.7	1.06	2.73	941	0.0612411	1	1.24	0.99	1.56
MSI-H	.	.	.	G-12	92	0.82919	1	1.12	0.39	3.23	109	0.213706	1	0.49	0.16	1.54
MSS	.	.	.	G-34	48	0.602182	1	1.26	0.53	3.02	50	0.507714	1	1.32	0.58	3.05
MSI-H	.	.	.	G-34	41	0.397915	1	0.6	0.19	1.97	34	0.13967	1	0.24	0.03	1.89
.	right	T12	.	.	NA	NA	NA	NA	NA	NA	NA	NA	NA	NA	NA	NA
.	left	T12	.	.	NA	NA	NA	NA	NA	NA	NA	NA	NA	NA	NA	NA
.	right	T3	.	.	244	0.976804	1	1.01	0.55	1.86	347	0.0244745	1	1.6	1.06	2.4
.	left	T3	.	.	385	9.14394e-06	0.00149961	3.41	1.92	6.06	568	0.541841	1	0.9	0.66	1.25
.	right	T4	.	.	62	0.74841	1	0.88	0.4	1.95	72	0.018347	1	0.38	0.16	0.88
.	left	T4	.	.	93	0.012279	1	4.05	1.24	13.26	141	0.294979	1	1.31	0.79	2.17
.	right	.	N0	.	103	0.61804	1	1.36	0.41	4.5	148	0.219391	1	1.72	0.71	4.16
.	left	.	N0	.	162	0.0131091	1	5.08	1.21	21.26	231	0.463325	1	0.78	0.4	1.51
.	right	.	N1	.	135	0.876033	1	1.07	0.46	2.5	192	0.0494696	1	1.72	0.99	2.99
.	left	.	N1	.	225	0.136017	1	2.12	0.77	5.84	353	0.270696	1	1.24	0.84	1.83
.	right	.	N2	.	83	0.848178	1	0.94	0.49	1.81	104	0.267852	1	0.74	0.43	1.27
.	left	.	N2	.	130	0.00691451	1	2.45	1.25	4.8	175	0.872149	1	1.04	0.67	1.6
.	right	.	.	G-12	263	0.965581	1	1.01	0.57	1.8	399	0.199592	1	1.27	0.88	1.84
.	left	.	.	G-12	472	3.92407e-05	0.00643547	3.37	1.82	6.22	705	0.64398	1	1.07	0.81	1.4
.	right	.	.	G-34	56	0.930818	1	0.96	0.39	2.35	41	0.502596	1	0.6	0.13	2.69
.	left	.	.	G-34	42	0.173046	1	2	0.72	5.53	50	0.72488	1	1.17	0.48	2.88
.	.	T12	N0	.	NA	NA	NA	NA	NA	NA	NA	NA	NA	NA	NA	NA
.	.	T3	N0	.	213	0.299203	1	1.65	0.63	4.3	306	0.975334	1	1.01	0.54	1.88
.	.	T4	N0	.	51	0.314675	1	0.37	0.05	2.8	72	0.867424	1	0.93	0.4	2.15
.	.	T12	N1	.	45	0.00794021	1	11.54	1.18	113.15	63	0.0092384	1	5.21	1.3	20.88
.	.	T3	N1	.	264	0.780449	1	0.89	0.41	1.96	405	0.0524515	1	1.43	0.99	2.06
.	.	T4	N1	.	51	0.966544	1	0.97	0.29	3.27	77	0.236059	1	0.65	0.31	1.34
.	.	T12	N2	.	NA	NA	NA	NA	NA	NA	NA	NA	NA	NA	NA	NA
.	.	T3	N2	.	152	0.997765	1	1	0.57	1.75	204	0.321912	1	0.82	0.55	1.22
.	.	T4	N2	.	53	1.25051e-07	2.05084e-05	8.73	3.34	22.83	64	0.218018	1	1.52	0.78	2.97
.	.	T12	.	G-12	51	0.0603868	1	5.89	0.72	48.21	72	0.0608818	1	2.63	0.92	7.5
.	.	T3	.	G-12	550	0.192583	1	1.37	0.85	2.19	839	0.263272	1	1.16	0.9	1.5
.	.	T4	.	G-12	134	0.696655	1	0.83	0.33	2.09	193	0.528527	1	0.87	0.55	1.35
.	.	T12	.	G-34	NA	NA	NA	NA	NA	NA	NA	NA	NA	NA	NA	NA
.	.	T3	.	G-34	74	0.512374	1	0.75	0.31	1.78	68	0.860745	1	0.92	0.37	2.31
.	.	T4	.	G-34	NA	NA	NA	NA	NA	NA	NA	NA	NA	NA	NA	NA
.	.	.	N0	G-12	248	0.716346	1	0.83	0.3	2.31	360	0.981773	1	1.01	0.61	1.66
.	.	.	N1	G-12	325	0.92511	1	0.96	0.44	2.09	513	0.040766	1	1.39	1.01	1.92
.	.	.	N2	G-12	162	0.0244472	1	1.88	1.08	3.27	231	0.472091	1	0.87	0.6	1.27
.	.	.	N0	G-34	NA	NA	NA	NA	NA	NA	NA	NA	NA	NA	NA	NA
.	.	.	N1	G-34	NA	NA	NA	NA	NA	NA	NA	NA	NA	NA	NA	NA
.	.	.	N2	G-34	48	0.567557	1	0.78	0.33	1.84	43	0.0953369	1	1.98	0.87	4.48
MSS	right	T12	.	.	NA	NA	NA	NA	NA	NA	NA	NA	NA	NA	NA	NA
MSI-H	right	T12	.	.	NA	NA	NA	NA	NA	NA	NA	NA	NA	NA	NA	NA
MSS	left	T12	.	.	NA	NA	NA	NA	NA	NA	NA	NA	NA	NA	NA	NA
MSI-H	left	T12	.	.	NA	NA	NA	NA	NA	NA	NA	NA	NA	NA	NA	NA
MSS	right	T3	.	.	151	0.499867	1	1.29	0.61	2.73	252	0.0189951	1	1.72	1.09	2.71
MSI-H	right	T3	.	.	77	0.430055	1	0.63	0.19	2.03	76	0.202873	1	0.44	0.12	1.62
MSS	left	T3	.	.	344	2.24012e-05	0.0036738	3.54	1.9	6.6	503	0.877904	1	0.97	0.7	1.36
MSI-H	left	T3	.	.	NA	NA	NA	NA	NA	NA	NA	NA	NA	NA	NA	NA
MSS	right	T4	.	.	34	0.698436	1	0.79	0.23	2.7	47	0.115138	1	0.5	0.21	1.21
MSI-H	right	T4	.	.	NA	NA	NA	NA	NA	NA	NA	NA	NA	NA	NA	NA
MSS	left	T4	.	.	82	2.72364e-05	0.00446678	13.75	2.76	68.52	127	0.156811	1	1.46	0.86	2.46
MSI-H	left	T4	.	.	NA	NA	NA	NA	NA	NA	NA	NA	NA	NA	NA	NA
MSS	right	.	N0	.	53	0.330492	1	2.21	0.43	11.4	96	0.0765378	1	2.46	0.88	6.91
MSI-H	right	.	N0	.	42	0.753912	1	0.68	0.06	7.53	45	0.181187	1	0	0	Inf
MSS	left	.	N0	.	146	8.38706e-06	0.00137548	13.01	3.01	56.34	202	0.668064	1	0.86	0.43	1.71
MSI-H	left	.	N0	.	NA	NA	NA	NA	NA	NA	NA	NA	NA	NA	NA	NA
MSS	right	.	N1	.	87	0.521455	1	1.44	0.47	4.36	149	0.0241389	1	2.06	1.08	3.91
MSI-H	right	.	N1	.	41	0.633895	1	0.72	0.19	2.79	35	0.345708	1	0.38	0.05	3.08
MSS	left	.	N1	.	199	0.184911	1	2.15	0.67	6.9	317	0.0884418	1	1.41	0.95	2.1
MSI-H	left	.	N1	.	NA	NA	NA	NA	NA	NA	NA	NA	NA	NA	NA	NA
MSS	right	.	N2	.	57	0.480201	1	0.74	0.32	1.7	75	0.557644	1	0.84	0.46	1.52
MSI-H	right	.	N2	.	NA	NA	NA	NA	NA	NA	NA	NA	NA	NA	NA	NA
MSS	left	.	N2	.	118	0.021873	1	2.34	1.11	4.91	159	0.874239	1	1.04	0.66	1.64
MSI-H	left	.	N2	.	NA	NA	NA	NA	NA	NA	NA	NA	NA	NA	NA	NA
MSS	right	.	.	G-12	179	0.42144	1	1.31	0.67	2.56	302	0.0991562	1	1.4	0.94	2.1
MSI-H	right	.	.	G-12	68	0.473723	1	0.62	0.17	2.3	77	0.16113	1	0.41	0.11	1.5
MSS	left	.	.	G-12	429	8.25362e-05	0.0135359	3.8	1.86	7.77	639	0.269403	1	1.17	0.88	1.56
MSI-H	left	.	.	G-12	NA	NA	NA	NA	NA	NA	NA	NA	NA	NA	NA	NA
MSS	right	.	.	G-34	NA	NA	NA	NA	NA	NA	NA	NA	NA	NA	NA	NA
MSI-H	right	.	.	G-34	36	0.643155	1	0.74	0.21	2.63	25	0.132417	1	0	0	Inf
MSS	left	.	.	G-34	NA	NA	NA	NA	NA	NA	NA	NA	NA	NA	NA	NA
MSI-H	left	.	.	G-34	NA	NA	NA	NA	NA	NA	NA	NA	NA	NA	NA	NA
MSI-H	.	T12	N0	.	NA	NA	NA	NA	NA	NA	NA	NA	NA	NA	NA	NA
MSS	.	T3	N0	.	164	0.0176738	1	3.35	1.16	9.66	241	0.534049	1	1.22	0.65	2.3
MSI-H	.	T3	N0	.	40	0.576444	1	2.16	0.14	34.58	52	0.335924	1	0	0	Inf
MSS	.	T4	N0	.	35	0.513273	1	0	0	Inf	57	0.91043	1	0.95	0.39	2.32
MSI-H	.	T4	N0	.	NA	NA	NA	NA	NA	NA	NA	NA	NA	NA	NA	NA
MSS	.	T12	N1	.	42	0.0110914	1	10.71	1.09	105.06	60	0.013731	1	4.84	1.21	19.4
MSI-H	.	T12	N1	.	NA	NA	NA	NA	NA	NA	NA	NA	NA	NA	NA	NA
MSS	.	T3	N1	.	204	0.962631	1	1.02	0.37	2.84	342	0.022869	1	1.56	1.06	2.29
MSI-H	.	T3	N1	.	41	0.721509	1	1.31	0.29	5.86	37	0.586786	1	0.55	0.06	4.92
MSS	.	T4	N1	.	40	0.844917	1	1.16	0.27	5.04	64	0.561456	1	0.8	0.37	1.72
MSI-H	.	T4	N1	.	NA	NA	NA	NA	NA	NA	NA	NA	NA	NA	NA	NA
MSS	.	T12	N2	.	NA	NA	NA	NA	NA	NA	NA	NA	NA	NA	NA	NA
MSI-H	.	T12	N2	.	NA	NA	NA	NA	NA	NA	NA	NA	NA	NA	NA	NA
MSS	.	T3	N2	.	127	0.779289	1	1.09	0.59	2.04	172	0.321845	1	0.8	0.52	1.24
MSI-H	.	T3	N2	.	NA	NA	NA	NA	NA	NA	NA	NA	NA	NA	NA	NA
MSS	.	T4	N2	.	NA	NA	NA	NA	NA	NA	NA	NA	NA	NA	NA	NA
MSI-H	.	T4	N2	.	NA	NA	NA	NA	NA	NA	NA	NA	NA	NA	NA	NA
MSS	.	T12	.	G-12	47	0.052923	1	6.25	0.75	52.37	67	0.0404768	1	2.97	1	8.84
MSI-H	.	T12	.	G-12	NA	NA	NA	NA	NA	NA	NA	NA	NA	NA	NA	NA
MSS	.	T3	.	G-12	455	0.0455823	1	1.72	1	2.94	712	0.118703	1	1.24	0.95	1.62
MSI-H	.	T3	.	G-12	67	0.764469	1	1.24	0.31	4.94	82	0.52308	1	0.64	0.16	2.56
MSS	.	T4	.	G-12	106	0.651603	1	1.31	0.41	4.22	162	0.883247	1	1.04	0.65	1.65
MSI-H	.	T4	.	G-12	NA	NA	NA	NA	NA	NA	NA	NA	NA	NA	NA	NA
MSS	.	T12	.	G-34	NA	NA	NA	NA	NA	NA	NA	NA	NA	NA	NA	NA
MSI-H	.	T12	.	G-34	NA	NA	NA	NA	NA	NA	NA	NA	NA	NA	NA	NA
MSS	.	T3	.	G-34	36	0.964181	1	1.02	0.36	2.87	36	0.851611	1	1.1	0.39	3.1
MSI-H	.	T3	.	G-34	31	0.222254	1	0.38	0.08	1.9	25	0.286396	1	0.33	0.04	2.78
MSS	.	T4	.	G-34	NA	NA	NA	NA	NA	NA	NA	NA	NA	NA	NA	NA
MSI-H	.	T4	.	G-34	NA	NA	NA	NA	NA	NA	NA	NA	NA	NA	NA	NA
MSS	.	.	N0	G-12	194	0.304509	1	1.84	0.56	5.98	291	0.465118	1	1.21	0.72	2.04
MSI-H	.	.	N0	G-12	46	0.493508	1	0.47	0.05	4.24	57	0.215596	1	0.27	0.03	2.46
MSS	.	.	N1	G-12	271	0.41863	1	1.41	0.61	3.25	449	0.00785726	1	1.57	1.12	2.2
MSI-H	.	.	N1	G-12	36	0.596167	1	0.56	0.07	4.83	38	0.475614	1	0.47	0.05	3.99
MSS	.	.	N2	G-12	143	0.349397	1	1.37	0.71	2.66	201	0.713368	1	0.93	0.62	1.38
MSI-H	.	.	N2	G-12	NA	NA	NA	NA	NA	NA	NA	NA	NA	NA	NA	NA
MSS	.	.	N0	G-34	NA	NA	NA	NA	NA	NA	NA	NA	NA	NA	NA	NA
MSI-H	.	.	N0	G-34	NA	NA	NA	NA	NA	NA	NA	NA	NA	NA	NA	NA
MSS	.	.	N1	G-34	NA	NA	NA	NA	NA	NA	NA	NA	NA	NA	NA	NA
MSI-H	.	.	N1	G-34	NA	NA	NA	NA	NA	NA	NA	NA	NA	NA	NA	NA
MSS	.	.	N2	G-34	NA	NA	NA	NA	NA	NA	NA	NA	NA	NA	NA	NA
MSI-H	.	.	N2	G-34	NA	NA	NA	NA	NA	NA	NA	NA	NA	NA	NA	NA
.	left	T12	N0	.	NA	NA	NA	NA	NA	NA	NA	NA	NA	NA	NA	NA
.	right	T3	N0	.	81	0.296947	1	2.17	0.49	9.72	118	0.203279	1	2.14	0.64	7.11
.	left	T3	N0	.	132	5.21793e-08	8.5574e-06	19.63	4.32	89.18	188	0.588396	1	0.8	0.36	1.8
.	right	T4	N0	.	22	0.592791	1	0.55	0.06	4.97	30	0.714411	1	1.28	0.34	4.76
.	left	T4	N0	.	NA	NA	NA	NA	NA	NA	NA	NA	NA	NA	NA	NA
.	right	T12	N1	.	NA	NA	NA	NA	NA	NA	NA	NA	NA	NA	NA	NA
.	left	T12	N1	.	NA	NA	NA	NA	NA	NA	NA	NA	NA	NA	NA	NA
.	right	T3	N1	.	103	0.943343	1	0.96	0.31	2.95	149	0.00454889	0.746018	2.52	1.3	4.89
.	left	T3	N1	.	161	0.271576	1	1.91	0.59	6.14	256	0.74632	1	1.08	0.68	1.7
.	right	T4	N1	.	NA	NA	NA	NA	NA	NA	NA	NA	NA	NA	NA	NA
.	left	T4	N1	.	33	0.00012196	0.0200014	31.5	1.97	503.59	57	0.758398	1	0.88	0.39	2
.	right	T12	N2	.	NA	NA	NA	NA	NA	NA	NA	NA	NA	NA	NA	NA
.	left	T12	N2	.	NA	NA	NA	NA	NA	NA	NA	NA	NA	NA	NA	NA
.	right	T3	N2	.	60	0.369339	1	0.68	0.29	1.59	80	0.952868	1	1.02	0.56	1.87
.	left	T3	N2	.	92	0.0996093	1	1.87	0.88	3.97	124	0.161563	1	0.67	0.38	1.18
.	right	T4	N2	.	NA	NA	NA	NA	NA	NA	NA	NA	NA	NA	NA	NA
.	left	T4	N2	.	NA	NA	NA	NA	NA	NA	NA	NA	NA	NA	NA	NA
.	right	T12	.	G-12	NA	NA	NA	NA	NA	NA	NA	NA	NA	NA	NA	NA
.	left	T12	.	G-12	NA	NA	NA	NA	NA	NA	NA	NA	NA	NA	NA	NA
.	right	T3	.	G-12	200	0.485222	1	1.28	0.64	2.56	312	0.00518307	0.850024	1.89	1.2	2.97
.	left	T3	.	G-12	350	5.65063e-05	0.00926703	3.7	1.87	7.33	527	0.552635	1	0.9	0.65	1.26
.	right	T4	.	G-12	50	0.139308	1	0.41	0.12	1.39	64	0.0308123	1	0.4	0.17	0.95
.	left	T4	.	G-12	84	0.0817222	1	3.31	0.79	13.86	129	0.378779	1	1.27	0.74	2.17
.	right	T12	.	G-34	NA	NA	NA	NA	NA	NA	NA	NA	NA	NA	NA	NA
.	left	T12	.	G-34	NA	NA	NA	NA	NA	NA	NA	NA	NA	NA	NA	NA
.	right	T3	.	G-34	42	0.175648	1	0.42	0.11	1.54	31	0.815326	1	0.83	0.18	3.86
.	left	T3	.	G-34	NA	NA	NA	NA	NA	NA	NA	NA	NA	NA	NA	NA
.	right	T4	.	G-34	NA	NA	NA	NA	NA	NA	NA	NA	NA	NA	NA	NA
.	left	T4	.	G-34	NA	NA	NA	NA	NA	NA	NA	NA	NA	NA	NA	NA
.	right	.	N0	G-12	92	0.953026	1	1.04	0.28	3.92	137	0.255592	1	1.66	0.69	4
.	left	.	N0	G-12	156	0.165569	1	3.72	0.51	27.28	223	0.547126	1	0.82	0.42	1.58
.	right	.	N1	G-12	114	0.773607	1	0.85	0.29	2.51	178	0.0434982	1	1.79	1.01	3.19
.	left	.	N1	G-12	211	0.165449	1	2.22	0.7	7.11	335	0.264568	1	1.25	0.84	1.85
.	right	.	N2	G-12	57	0.458948	1	1.35	0.61	3	84	0.361357	1	0.76	0.42	1.38
.	left	.	N2	G-12	105	0.0141657	1	2.6	1.18	5.76	147	0.772455	1	0.93	0.57	1.52
.	right	.	N0	G-34	NA	NA	NA	NA	NA	NA	NA	NA	NA	NA	NA	NA
.	left	.	N0	G-34	NA	NA	NA	NA	NA	NA	NA	NA	NA	NA	NA	NA
.	right	.	N1	G-34	NA	NA	NA	NA	NA	NA	NA	NA	NA	NA	NA	NA
.	left	.	N1	G-34	NA	NA	NA	NA	NA	NA	NA	NA	NA	NA	NA	NA
.	right	.	N2	G-34	NA	NA	NA	NA	NA	NA	NA	NA	NA	NA	NA	NA
.	left	.	N2	G-34	NA	NA	NA	NA	NA	NA	NA	NA	NA	NA	NA	NA
.	.	T12	N0	G-12	NA	NA	NA	NA	NA	NA	NA	NA	NA	NA	NA	NA
.	.	T3	N0	G-12	199	0.394941	1	1.57	0.55	4.52	290	0.878941	1	1.05	0.56	1.97
.	.	T4	N0	G-12	48	0.0897339	1	0	0	Inf	69	0.843235	1	0.92	0.4	2.12
.	.	T12	N1	G-12	44	0.00887364	1	11.26	1.15	110.46	62	0.0105409	1	5.09	1.27	20.38
.	.	T3	N1	G-12	236	0.43125	1	0.67	0.24	1.84	379	0.0612046	1	1.42	0.98	2.06
.	.	T4	N1	G-12	45	0.912474	1	1.09	0.25	4.66	72	0.292858	1	0.67	0.32	1.41
.	.	T12	N2	G-12	NA	NA	NA	NA	NA	NA	NA	NA	NA	NA	NA	NA
.	.	T3	N2	G-12	115	0.187846	1	1.52	0.81	2.86	170	0.311319	1	0.8	0.51	1.24
.	.	T4	N2	G-12	NA	NA	NA	NA	NA	NA	NA	NA	NA	NA	NA	NA
.	.	T3	N0	G-34	NA	NA	NA	NA	NA	NA	NA	NA	NA	NA	NA	NA
.	.	T4	N0	G-34	NA	NA	NA	NA	NA	NA	NA	NA	NA	NA	NA	NA
.	.	T12	N1	G-34	NA	NA	NA	NA	NA	NA	NA	NA	NA	NA	NA	NA
.	.	T3	N1	G-34	NA	NA	NA	NA	NA	NA	NA	NA	NA	NA	NA	NA
.	.	T4	N1	G-34	NA	NA	NA	NA	NA	NA	NA	NA	NA	NA	NA	NA
.	.	T12	N2	G-34	NA	NA	NA	NA	NA	NA	NA	NA	NA	NA	NA	NA
.	.	T3	N2	G-34	NA	NA	NA	NA	NA	NA	NA	NA	NA	NA	NA	NA
.	.	T4	N2	G-34	NA	NA	NA	NA	NA	NA	NA	NA	NA	NA	NA	NA
MSI-H	left	T12	N0	.	NA	NA	NA	NA	NA	NA	NA	NA	NA	NA	NA	NA
MSS	right	T3	N0	.	44	0.128276	1	3.66	0.61	21.94	77	0.138592	1	2.62	0.7	9.9
MSI-H	right	T3	N0	.	30	0.252813	1	2.18116e+09	0	Inf	34	1	1	1	1	1
MSS	left	T3	N0	.	120	2.72147e-07	4.46321e-05	17.71	3.9	80.45	164	0.952918	1	0.98	0.43	2.2
MSI-H	left	T3	N0	.	NA	NA	NA	NA	NA	NA	NA	NA	NA	NA	NA	NA
MSS	right	T4	N0	.	NA	NA	NA	NA	NA	NA	NA	NA	NA	NA	NA	NA
MSI-H	right	T4	N0	.	NA	NA	NA	NA	NA	NA	NA	NA	NA	NA	NA	NA
MSS	left	T4	N0	.	NA	NA	NA	NA	NA	NA	NA	NA	NA	NA	NA	NA
MSI-H	left	T4	N0	.	NA	NA	NA	NA	NA	NA	NA	NA	NA	NA	NA	NA
MSS	right	T12	N1	.	NA	NA	NA	NA	NA	NA	NA	NA	NA	NA	NA	NA
MSI-H	right	T12	N1	.	NA	NA	NA	NA	NA	NA	NA	NA	NA	NA	NA	NA
MSS	left	T12	N1	.	NA	NA	NA	NA	NA	NA	NA	NA	NA	NA	NA	NA
MSI-H	left	T12	N1	.	NA	NA	NA	NA	NA	NA	NA	NA	NA	NA	NA	NA
MSS	right	T3	N1	.	65	0.925432	1	1.08	0.23	4.98	115	0.00599745	0.983581	2.78	1.3	5.97
MSI-H	right	T3	N1	.	32	0.693035	1	0.71	0.13	3.89	27	0.570427	1	0.54	0.06	4.8
MSS	left	T3	N1	.	139	0.375744	1	1.88	0.45	7.8	227	0.399303	1	1.22	0.76	1.96
MSI-H	left	T3	N1	.	NA	NA	NA	NA	NA	NA	NA	NA	NA	NA	NA	NA
MSS	right	T4	N1	.	NA	NA	NA	NA	NA	NA	NA	NA	NA	NA	NA	NA
MSI-H	right	T4	N1	.	NA	NA	NA	NA	NA	NA	NA	NA	NA	NA	NA	NA
MSS	left	T4	N1	.	30	0.000270632	0.0443836	28.5	1.78	455.62	51	0.993984	1	1	0.43	2.31
MSI-H	left	T4	N1	.	NA	NA	NA	NA	NA	NA	NA	NA	NA	NA	NA	NA
MSI-H	right	T12	N2	.	NA	NA	NA	NA	NA	NA	NA	NA	NA	NA	NA	NA
MSS	left	T12	N2	.	NA	NA	NA	NA	NA	NA	NA	NA	NA	NA	NA	NA
MSS	right	T3	N2	.	42	0.468129	1	0.69	0.26	1.88	60	0.805851	1	1.09	0.56	2.14
MSI-H	right	T3	N2	.	NA	NA	NA	NA	NA	NA	NA	NA	NA	NA	NA	NA
MSS	left	T3	N2	.	85	0.123012	1	1.86	0.84	4.15	112	0.0959492	1	0.6	0.33	1.1
MSI-H	left	T3	N2	.	NA	NA	NA	NA	NA	NA	NA	NA	NA	NA	NA	NA
MSS	right	T4	N2	.	NA	NA	NA	NA	NA	NA	NA	NA	NA	NA	NA	NA
MSI-H	right	T4	N2	.	NA	NA	NA	NA	NA	NA	NA	NA	NA	NA	NA	NA
MSS	left	T4	N2	.	NA	NA	NA	NA	NA	NA	NA	NA	NA	NA	NA	NA
MSI-H	left	T4	N2	.	NA	NA	NA	NA	NA	NA	NA	NA	NA	NA	NA	NA
MSS	right	T12	.	G-12	NA	NA	NA	NA	NA	NA	NA	NA	NA	NA	NA	NA
MSI-H	right	T12	.	G-12	NA	NA	NA	NA	NA	NA	NA	NA	NA	NA	NA	NA
MSS	left	T12	.	G-12	NA	NA	NA	NA	NA	NA	NA	NA	NA	NA	NA	NA
MSI-H	left	T12	.	G-12	NA	NA	NA	NA	NA	NA	NA	NA	NA	NA	NA	NA
MSS	right	T3	.	G-12	136	0.291158	1	1.54	0.69	3.44	236	0.00601388	0.986276	1.98	1.2	3.26
MSI-H	right	T3	.	G-12	50	0.69769	1	0.72	0.14	3.73	59	0.565826	1	0.66	0.16	2.76
MSS	left	T3	.	G-12	319	9.03004e-05	0.0148093	4.12	1.91	8.9	476	0.936423	1	0.99	0.7	1.39
MSI-H	left	T3	.	G-12	NA	NA	NA	NA	NA	NA	NA	NA	NA	NA	NA	NA
MSS	right	T4	.	G-12	32	0.491208	1	0.6	0.14	2.63	46	0.142326	1	0.52	0.21	1.27
MSI-H	right	T4	.	G-12	NA	NA	NA	NA	NA	NA	NA	NA	NA	NA	NA	NA
MSS	left	T4	.	G-12	74	0.000377661	0.0619364	17.74	1.98	158.77	116	0.230168	1	1.4	0.8	2.44
MSI-H	left	T4	.	G-12	NA	NA	NA	NA	NA	NA	NA	NA	NA	NA	NA	NA
MSS	right	T12	.	G-34	NA	NA	NA	NA	NA	NA	NA	NA	NA	NA	NA	NA
MSI-H	right	T12	.	G-34	NA	NA	NA	NA	NA	NA	NA	NA	NA	NA	NA	NA
MSS	left	T12	.	G-34	NA	NA	NA	NA	NA	NA	NA	NA	NA	NA	NA	NA
MSS	right	T3	.	G-34	NA	NA	NA	NA	NA	NA	NA	NA	NA	NA	NA	NA
MSI-H	right	T3	.	G-34	NA	NA	NA	NA	NA	NA	NA	NA	NA	NA	NA	NA
MSS	left	T3	.	G-34	NA	NA	NA	NA	NA	NA	NA	NA	NA	NA	NA	NA
MSI-H	left	T3	.	G-34	NA	NA	NA	NA	NA	NA	NA	NA	NA	NA	NA	NA
MSS	right	T4	.	G-34	NA	NA	NA	NA	NA	NA	NA	NA	NA	NA	NA	NA
MSI-H	right	T4	.	G-34	NA	NA	NA	NA	NA	NA	NA	NA	NA	NA	NA	NA
MSS	left	T4	.	G-34	NA	NA	NA	NA	NA	NA	NA	NA	NA	NA	NA	NA
MSI-H	left	T4	.	G-34	NA	NA	NA	NA	NA	NA	NA	NA	NA	NA	NA	NA
MSS	right	.	N0	G-12	52	0.346763	1	2.16	0.42	11.12	93	0.0695865	1	2.52	0.9	7.06
MSI-H	right	.	N0	G-12	33	0.689863	1	0.62	0.06	6.8	37	0.140477	1	0	0	Inf
MSS	left	.	N0	G-12	142	2.20043e-11	3.6087e-09	69.16	6.27	762.76	198	0.728362	1	0.88	0.44	1.77
MSI-H	left	.	N0	G-12	NA	NA	NA	NA	NA	NA	NA	NA	NA	NA	NA	NA
MSS	right	.	N1	G-12	81	0.435825	1	1.56	0.51	4.77	144	0.031023	1	2.03	1.05	3.93
MSI-H	right	.	N1	G-12	NA	NA	NA	NA	NA	NA	NA	NA	NA	NA	NA	NA
MSS	left	.	N1	G-12	190	0.207863	1	2.41	0.59	9.9	305	0.066903	1	1.45	0.97	2.18
MSI-H	left	.	N1	G-12	NA	NA	NA	NA	NA	NA	NA	NA	NA	NA	NA	NA
MSS	right	.	N2	G-12	46	0.711677	1	0.83	0.32	2.2	65	0.626723	1	0.85	0.45	1.63
MSI-H	right	.	N2	G-12	NA	NA	NA	NA	NA	NA	NA	NA	NA	NA	NA	NA
MSS	left	.	N2	G-12	97	0.0726967	1	2.28	0.9	5.73	136	0.768143	1	0.93	0.56	1.54
MSI-H	left	.	N2	G-12	NA	NA	NA	NA	NA	NA	NA	NA	NA	NA	NA	NA
MSS	right	.	N0	G-34	NA	NA	NA	NA	NA	NA	NA	NA	NA	NA	NA	NA
MSI-H	right	.	N0	G-34	NA	NA	NA	NA	NA	NA	NA	NA	NA	NA	NA	NA
MSS	left	.	N0	G-34	NA	NA	NA	NA	NA	NA	NA	NA	NA	NA	NA	NA
MSI-H	left	.	N0	G-34	NA	NA	NA	NA	NA	NA	NA	NA	NA	NA	NA	NA
MSS	right	.	N1	G-34	NA	NA	NA	NA	NA	NA	NA	NA	NA	NA	NA	NA
MSI-H	right	.	N1	G-34	NA	NA	NA	NA	NA	NA	NA	NA	NA	NA	NA	NA
MSS	left	.	N1	G-34	NA	NA	NA	NA	NA	NA	NA	NA	NA	NA	NA	NA
MSI-H	left	.	N1	G-34	NA	NA	NA	NA	NA	NA	NA	NA	NA	NA	NA	NA
MSS	right	.	N2	G-34	NA	NA	NA	NA	NA	NA	NA	NA	NA	NA	NA	NA
MSI-H	right	.	N2	G-34	NA	NA	NA	NA	NA	NA	NA	NA	NA	NA	NA	NA
MSS	left	.	N2	G-34	NA	NA	NA	NA	NA	NA	NA	NA	NA	NA	NA	NA
MSI-H	left	.	N2	G-34	NA	NA	NA	NA	NA	NA	NA	NA	NA	NA	NA	NA
MSI-H	.	T12	N0	G-12	NA	NA	NA	NA	NA	NA	NA	NA	NA	NA	NA	NA
MSS	.	T3	N0	G-12	159	0.0876576	1	2.73	0.82	9.11	234	0.437733	1	1.29	0.68	2.43
MSI-H	.	T3	N0	G-12	33	0.517886	1	2.42	0.15	38.8	45	0.328065	1	0	0	Inf
MSS	.	T4	N0	G-12	35	0.513273	1	0	0	Inf	57	0.91043	1	0.95	0.39	2.32
MSI-H	.	T4	N0	G-12	NA	NA	NA	NA	NA	NA	NA	NA	NA	NA	NA	NA
MSS	.	T12	N1	G-12	41	0.0124055	1	10.44	1.06	102.36	59	0.0156767	1	4.72	1.18	18.91
MSI-H	.	T12	N1	G-12	NA	NA	NA	NA	NA	NA	NA	NA	NA	NA	NA	NA
MSS	.	T3	N1	G-12	193	0.944223	1	0.96	0.3	3.08	330	0.0223227	1	1.57	1.06	2.33
MSI-H	.	T3	N1	G-12	NA	NA	NA	NA	NA	NA	NA	NA	NA	NA	NA	NA
MSS	.	T4	N1	G-12	37	0.876774	1	1.12	0.26	4.92	60	0.607394	1	0.82	0.37	1.78
MSI-H	.	T4	N1	G-12	NA	NA	NA	NA	NA	NA	NA	NA	NA	NA	NA	NA
MSS	.	T12	N2	G-12	NA	NA	NA	NA	NA	NA	NA	NA	NA	NA	NA	NA
MSI-H	.	T12	N2	G-12	NA	NA	NA	NA	NA	NA	NA	NA	NA	NA	NA	NA
MSS	.	T3	N2	G-12	103	0.650799	1	1.18	0.58	2.41	148	0.25871	1	0.76	0.48	1.22
MSI-H	.	T3	N2	G-12	NA	NA	NA	NA	NA	NA	NA	NA	NA	NA	NA	NA
MSS	.	T4	N2	G-12	NA	NA	NA	NA	NA	NA	NA	NA	NA	NA	NA	NA
MSI-H	.	T4	N2	G-12	NA	NA	NA	NA	NA	NA	NA	NA	NA	NA	NA	NA
MSS	.	T3	N0	G-34	NA	NA	NA	NA	NA	NA	NA	NA	NA	NA	NA	NA
MSI-H	.	T3	N0	G-34	NA	NA	NA	NA	NA	NA	NA	NA	NA	NA	NA	NA
MSI-H	.	T4	N0	G-34	NA	NA	NA	NA	NA	NA	NA	NA	NA	NA	NA	NA
MSS	.	T12	N1	G-34	NA	NA	NA	NA	NA	NA	NA	NA	NA	NA	NA	NA
MSS	.	T3	N1	G-34	NA	NA	NA	NA	NA	NA	NA	NA	NA	NA	NA	NA
MSI-H	.	T3	N1	G-34	NA	NA	NA	NA	NA	NA	NA	NA	NA	NA	NA	NA
MSS	.	T4	N1	G-34	NA	NA	NA	NA	NA	NA	NA	NA	NA	NA	NA	NA
MSI-H	.	T4	N1	G-34	NA	NA	NA	NA	NA	NA	NA	NA	NA	NA	NA	NA
MSS	.	T12	N2	G-34	NA	NA	NA	NA	NA	NA	NA	NA	NA	NA	NA	NA
MSI-H	.	T12	N2	G-34	NA	NA	NA	NA	NA	NA	NA	NA	NA	NA	NA	NA
MSS	.	T3	N2	G-34	NA	NA	NA	NA	NA	NA	NA	NA	NA	NA	NA	NA
MSI-H	.	T3	N2	G-34	NA	NA	NA	NA	NA	NA	NA	NA	NA	NA	NA	NA
MSS	.	T4	N2	G-34	NA	NA	NA	NA	NA	NA	NA	NA	NA	NA	NA	NA
MSI-H	.	T4	N2	G-34	NA	NA	NA	NA	NA	NA	NA	NA	NA	NA	NA	NA
.	left	T12	N0	G-12	NA	NA	NA	NA	NA	NA	NA	NA	NA	NA	NA	NA
.	right	T3	N0	G-12	73	0.247333	1	2.36	0.53	10.53	110	0.22544	1	2.07	0.62	6.87
.	left	T3	N0	G-12	126	7.32747e-15	1.20171e-12	123	7.69	1966.44	180	0.700743	1	0.85	0.38	1.92
.	right	T4	N0	G-12	19	0.146859	1	0	0	Inf	27	0.810944	1	1.17	0.31	4.38
.	left	T4	N0	G-12	NA	NA	NA	NA	NA	NA	NA	NA	NA	NA	NA	NA
.	right	T12	N1	G-12	NA	NA	NA	NA	NA	NA	NA	NA	NA	NA	NA	NA
.	left	T12	N1	G-12	NA	NA	NA	NA	NA	NA	NA	NA	NA	NA	NA	NA
.	right	T3	N1	G-12	86	0.57087	1	0.65	0.14	2.93	137	0.00437401	0.717338	2.67	1.32	5.38
.	left	T3	N1	G-12	150	0.360147	1	1.92	0.46	7.92	242	0.811317	1	1.06	0.67	1.68
.	right	T4	N1	G-12	NA	NA	NA	NA	NA	NA	NA	NA	NA	NA	NA	NA
.	left	T4	N1	G-12	30	0.000270632	0.0443836	28.5	1.78	455.62	53	0.826374	1	0.91	0.39	2.11
.	right	T12	N2	G-12	NA	NA	NA	NA	NA	NA	NA	NA	NA	NA	NA	NA
.	left	T12	N2	G-12	NA	NA	NA	NA	NA	NA	NA	NA	NA	NA	NA	NA
.	right	T3	N2	G-12	41	0.48855	1	1.4	0.54	3.65	65	0.675091	1	1.16	0.58	2.34
.	left	T3	N2	G-12	74	0.133264	1	1.92	0.81	4.56	105	0.0864248	1	0.59	0.32	1.09
.	right	T4	N2	G-12	NA	NA	NA	NA	NA	NA	NA	NA	NA	NA	NA	NA
.	left	T4	N2	G-12	NA	NA	NA	NA	NA	NA	NA	NA	NA	NA	NA	NA
.	right	T3	N0	G-34	NA	NA	NA	NA	NA	NA	NA	NA	NA	NA	NA	NA
.	left	T3	N0	G-34	NA	NA	NA	NA	NA	NA	NA	NA	NA	NA	NA	NA
.	right	T4	N0	G-34	NA	NA	NA	NA	NA	NA	NA	NA	NA	NA	NA	NA
.	right	T12	N1	G-34	NA	NA	NA	NA	NA	NA	NA	NA	NA	NA	NA	NA
.	right	T3	N1	G-34	NA	NA	NA	NA	NA	NA	NA	NA	NA	NA	NA	NA
.	left	T3	N1	G-34	NA	NA	NA	NA	NA	NA	NA	NA	NA	NA	NA	NA
.	right	T4	N1	G-34	NA	NA	NA	NA	NA	NA	NA	NA	NA	NA	NA	NA
.	left	T4	N1	G-34	NA	NA	NA	NA	NA	NA	NA	NA	NA	NA	NA	NA
.	right	T12	N2	G-34	NA	NA	NA	NA	NA	NA	NA	NA	NA	NA	NA	NA
.	left	T12	N2	G-34	NA	NA	NA	NA	NA	NA	NA	NA	NA	NA	NA	NA
.	right	T3	N2	G-34	NA	NA	NA	NA	NA	NA	NA	NA	NA	NA	NA	NA
.	left	T3	N2	G-34	NA	NA	NA	NA	NA	NA	NA	NA	NA	NA	NA	NA
.	right	T4	N2	G-34	NA	NA	NA	NA	NA	NA	NA	NA	NA	NA	NA	NA
.	left	T4	N2	G-34	NA	NA	NA	NA	NA	NA	NA	NA	NA	NA	NA	NA
MSI-H	left	T12	N0	G-12	NA	NA	NA	NA	NA	NA	NA	NA	NA	NA	NA	NA
MSS	right	T3	N0	G-12	43	0.138754	1	3.55	0.59	21.28	74	0.127532	1	2.69	0.71	10.16
MSI-H	right	T3	N0	G-12	23	0.254213	1	2.16517e+09	0	Inf	29	1	1	1	1	1
MSS	left	T3	N0	G-12	116	9.34808e-14	1.53308e-11	113	7.07	1806.57	160	0.962594	1	1.02	0.45	2.31
MSI-H	left	T3	N0	G-12	NA	NA	NA	NA	NA	NA	NA	NA	NA	NA	NA	NA
MSS	right	T4	N0	G-12	NA	NA	NA	NA	NA	NA	NA	NA	NA	NA	NA	NA
MSI-H	right	T4	N0	G-12	NA	NA	NA	NA	NA	NA	NA	NA	NA	NA	NA	NA
MSS	left	T4	N0	G-12	NA	NA	NA	NA	NA	NA	NA	NA	NA	NA	NA	NA
MSI-H	left	T4	N0	G-12	NA	NA	NA	NA	NA	NA	NA	NA	NA	NA	NA	NA
MSS	right	T12	N1	G-12	NA	NA	NA	NA	NA	NA	NA	NA	NA	NA	NA	NA
MSI-H	right	T12	N1	G-12	NA	NA	NA	NA	NA	NA	NA	NA	NA	NA	NA	NA
MSS	left	T12	N1	G-12	NA	NA	NA	NA	NA	NA	NA	NA	NA	NA	NA	NA
MSI-H	left	T12	N1	G-12	NA	NA	NA	NA	NA	NA	NA	NA	NA	NA	NA	NA
MSS	right	T3	N1	G-12	60	0.777345	1	1.25	0.27	5.89	111	0.00686533	1	2.86	1.29	6.34
MSI-H	right	T3	N1	G-12	NA	NA	NA	NA	NA	NA	NA	NA	NA	NA	NA	NA
MSS	left	T3	N1	G-12	133	0.490086	1	1.99	0.27	14.49	219	0.37506	1	1.24	0.77	2
MSI-H	left	T3	N1	G-12	NA	NA	NA	NA	NA	NA	NA	NA	NA	NA	NA	NA
MSS	right	T4	N1	G-12	NA	NA	NA	NA	NA	NA	NA	NA	NA	NA	NA	NA
MSI-H	right	T4	N1	G-12	NA	NA	NA	NA	NA	NA	NA	NA	NA	NA	NA	NA
MSS	left	T4	N1	G-12	27	0.000603529	0.0989787	25.5	1.59	407.66	47	0.931219	1	1.04	0.44	2.45
MSI-H	left	T4	N1	G-12	NA	NA	NA	NA	NA	NA	NA	NA	NA	NA	NA	NA
MSI-H	right	T12	N2	G-12	NA	NA	NA	NA	NA	NA	NA	NA	NA	NA	NA	NA
MSS	left	T12	N2	G-12	NA	NA	NA	NA	NA	NA	NA	NA	NA	NA	NA	NA
MSS	right	T3	N2	G-12	33	0.85132	1	0.9	0.29	2.78	51	0.656095	1	1.19	0.56	2.55
MSI-H	right	T3	N2	G-12	NA	NA	NA	NA	NA	NA	NA	NA	NA	NA	NA	NA
MSS	left	T3	N2	G-12	70	0.181822	1	1.87	0.73	4.78	97	0.053761	1	0.53	0.28	1.02
MSI-H	left	T3	N2	G-12	NA	NA	NA	NA	NA	NA	NA	NA	NA	NA	NA	NA
MSS	right	T4	N2	G-12	NA	NA	NA	NA	NA	NA	NA	NA	NA	NA	NA	NA
MSI-H	right	T4	N2	G-12	NA	NA	NA	NA	NA	NA	NA	NA	NA	NA	NA	NA
MSS	left	T4	N2	G-12	NA	NA	NA	NA	NA	NA	NA	NA	NA	NA	NA	NA
MSI-H	left	T4	N2	G-12	NA	NA	NA	NA	NA	NA	NA	NA	NA	NA	NA	NA
MSS	right	T3	N0	G-34	NA	NA	NA	NA	NA	NA	NA	NA	NA	NA	NA	NA
MSI-H	right	T3	N0	G-34	NA	NA	NA	NA	NA	NA	NA	NA	NA	NA	NA	NA
MSS	left	T3	N0	G-34	NA	NA	NA	NA	NA	NA	NA	NA	NA	NA	NA	NA
MSI-H	left	T3	N0	G-34	NA	NA	NA	NA	NA	NA	NA	NA	NA	NA	NA	NA
MSI-H	right	T4	N0	G-34	NA	NA	NA	NA	NA	NA	NA	NA	NA	NA	NA	NA
MSS	right	T12	N1	G-34	NA	NA	NA	NA	NA	NA	NA	NA	NA	NA	NA	NA
MSS	right	T3	N1	G-34	NA	NA	NA	NA	NA	NA	NA	NA	NA	NA	NA	NA
MSI-H	right	T3	N1	G-34	NA	NA	NA	NA	NA	NA	NA	NA	NA	NA	NA	NA
MSS	left	T3	N1	G-34	NA	NA	NA	NA	NA	NA	NA	NA	NA	NA	NA	NA
MSI-H	left	T3	N1	G-34	NA	NA	NA	NA	NA	NA	NA	NA	NA	NA	NA	NA
MSI-H	right	T4	N1	G-34	NA	NA	NA	NA	NA	NA	NA	NA	NA	NA	NA	NA
MSS	left	T4	N1	G-34	NA	NA	NA	NA	NA	NA	NA	NA	NA	NA	NA	NA
MSI-H	right	T12	N2	G-34	NA	NA	NA	NA	NA	NA	NA	NA	NA	NA	NA	NA
MSS	left	T12	N2	G-34	NA	NA	NA	NA	NA	NA	NA	NA	NA	NA	NA	NA
MSS	right	T3	N2	G-34	NA	NA	NA	NA	NA	NA	NA	NA	NA	NA	NA	NA
MSI-H	right	T3	N2	G-34	NA	NA	NA	NA	NA	NA	NA	NA	NA	NA	NA	NA
MSS	left	T3	N2	G-34	NA	NA	NA	NA	NA	NA	NA	NA	NA	NA	NA	NA
MSI-H	left	T3	N2	G-34	NA	NA	NA	NA	NA	NA	NA	NA	NA	NA	NA	NA
MSS	right	T4	N2	G-34	NA	NA	NA	NA	NA	NA	NA	NA	NA	NA	NA	NA
MSI-H	right	T4	N2	G-34	NA	NA	NA	NA	NA	NA	NA	NA	NA	NA	NA	NA
MSS	left	T4	N2	G-34	NA	NA	NA	NA	NA	NA	NA	NA	NA	NA	NA	NA
MSI-H	left	T4	N2	G-34	NA	NA	NA	NA	NA	NA	NA	NA	NA	NA	NA	NA

## Sheet: SAR
MSI	site	tstage	nstage	grade	BRAF.n	BRAF.p	BRAF.p.adj	BRAF.HR	BRAF.HR.lo	BRAF.HR.hi	KRAS.n	KRAS.p	KRAS.p.adj	KRAS.HR	KRAS.HR.lo	KRAS.HR.hi
MSS	.	.	.	.	213	4.15108e-09	6.5587e-07	3.43	2.19	5.36	329	0.428132	1	1.11	0.86	1.43
MSI-H	.	.	.	.	29	0.087503	1	2.27	0.85	6.1	25	0.0132395	1	3.78	1.2	11.88
.	right	.	.	.	88	0.0101767	1	1.93	1.15	3.24	129	0.78714	1	0.95	0.64	1.4
.	left	.	.	.	170	6.16232e-05	0.00973646	2.89	1.65	5.05	241	0.181467	1	1.23	0.9	1.69
.	.	T12	.	.	9	0.1127	1	6.93	0.43	111.56	15	0.262701	1	2.18	0.54	8.76
.	.	T3	.	.	177	1.57876e-05	0.00249444	2.55	1.63	3.99	261	0.164688	1	1.22	0.91	1.64
.	.	T4	.	.	72	0.00304784	0.481558	2.78	1.37	5.64	94	0.980138	1	1.01	0.62	1.65
.	.	.	N0	.	47	0.0947295	1	2.11	0.79	5.62	66	0.343404	1	1.34	0.72	2.48
.	.	.	N1	.	93	0.000590021	0.0932233	3.16	1.58	6.35	157	0.341852	1	1.2	0.82	1.75
.	.	.	N2	.	118	0.000446454	0.0705397	2.38	1.44	3.92	147	0.452739	1	1.16	0.79	1.7
.	.	.	.	G-12	217	4.56297e-05	0.00720949	2.4	1.54	3.74	333	0.284786	1	1.15	0.89	1.48
.	.	.	.	G-34	40	0.001185	0.187231	3.44	1.57	7.57	36	0.183498	1	1.82	0.74	4.48
MSS	right	.	.	.	60	0.0111463	1	2.27	1.17	4.38	106	0.19868	1	0.76	0.5	1.16
MSI-H	right	.	.	.	22	0.0410842	1	3.04	0.98	9.41	18	0.0623254	1	3.49	0.86	14.14
MSS	left	.	.	.	153	1.57287e-06	0.000248513	3.89	2.11	7.2	223	0.279676	1	1.19	0.86	1.66
MSI-H	left	.	.	.	7	0.86543	1	0.82	0.08	8.02	7	0.122999	1	5.5	0.49	62.08
MSS	.	T12	.	.	8	0.155139	1	5.92	0.37	95.52	14	0.328993	1	1.98	0.49	7.96
MSI-H	.	T12	.	.	NA	NA	NA	NA	NA	NA	NA	NA	NA	NA	NA	NA
MSS	.	T3	.	.	151	2.72842e-07	4.3109e-05	3.47	2.07	5.8	234	0.348183	1	1.16	0.85	1.57
MSI-H	.	T3	.	.	17	0.916157	1	1.04	0.27	4.07	16	0.106568	1	2.63	0.73	9.48
MSS	.	T4	.	.	54	0.00681304	1	3.55	1.31	9.63	81	0.767372	1	0.93	0.55	1.55
MSI-H	.	T4	.	.	11	0.00816047	1	11.48	1.23	106.96	8	0.128359	1	6.48	0.4	103.82
MSS	.	.	N0	.	40	0.0112118	1	3.54	1.13	11.07	60	0.550795	1	1.21	0.64	2.29
MSI-H	.	.	N0	.	5	0.617075	1	0	0	Inf	5	0.350816	1	3.46	0.22	55.78
MSS	.	.	N1	.	74	1.92592e-05	0.00304296	5.4	2.24	13.03	140	0.457883	1	1.16	0.78	1.73
MSI-H	.	.	N1	.	11	0.406932	1	1.94	0.39	9.67	8	0.353022	1	2.96	0.27	32.84
MSS	.	.	N2	.	99	0.000728358	0.115081	2.65	1.46	4.79	129	0.755535	1	1.07	0.7	1.62
MSI-H	.	.	N2	.	NA	NA	NA	NA	NA	NA	NA	NA	NA	NA	NA	NA
MSS	.	.	.	G-12	187	1.09257e-06	0.000172626	3.21	1.93	5.33	302	0.439564	1	1.11	0.85	1.45
MSI-H	.	.	.	G-12	16	0.947545	1	1.01	0.25	4.09	15	0.240688	1	2.03	0.57	7.24
MSS	.	.	.	G-34	25	0.0127496	1	3.55	1.23	10.29	26	0.59793	1	1.3	0.49	3.5
MSI-H	.	.	.	G-34	13	7.72285e-05	0.0122021	3.62478e+09	0	Inf	10	0.0026998	0.423868	3.58723e+09	0	Inf
.	right	T12	.	.	NA	NA	NA	NA	NA	NA	NA	NA	NA	NA	NA	NA
.	left	T12	.	.	NA	NA	NA	NA	NA	NA	NA	NA	NA	NA	NA	NA
.	right	T3	.	.	53	0.0148541	1	2.21	1.14	4.29	94	0.846334	1	0.95	0.59	1.52
.	left	T3	.	.	124	0.00217741	0.34403	2.5	1.34	4.68	167	0.185759	1	1.29	0.88	1.89
.	right	T4	.	.	33	0.263279	1	1.64	0.69	3.9	32	0.574012	1	1.29	0.55	3.07
.	left	T4	.	.	39	0.000964873	0.15245	7.13	1.79	28.39	62	0.744869	1	1.11	0.6	2.04
.	right	.	N0	.	12	0.373404	1	1.92	0.45	8.21	21	0.792676	1	1.17	0.38	3.6
.	left	.	N0	.	35	0.0867672	1	2.83	0.63	12.84	45	0.219376	1	1.61	0.73	3.56
.	right	.	N1	.	29	0.00733437	1	3.62	1.33	9.86	52	0.732266	1	1.12	0.59	2.12
.	left	.	N1	.	64	0.215341	1	2.03	0.62	6.66	105	0.601944	1	1.13	0.7	1.82
.	right	.	N2	.	47	0.196371	1	1.56	0.78	3.13	56	0.751144	1	0.91	0.51	1.62
.	left	.	N2	.	71	0.000614992	0.0971688	3.37	1.61	7.04	91	0.295474	1	1.32	0.78	2.21
.	right	.	.	G-12	67	0.0653405	1	1.76	0.96	3.23	114	0.438693	1	0.85	0.57	1.28
.	left	.	.	G-12	150	0.00554187	0.875616	2.4	1.23	4.66	219	0.303423	1	1.18	0.85	1.65
.	right	.	.	G-34	20	0.00953494	1	4.02	1.3	12.4	14	0.809394	1	0.77	0.09	6.47
.	left	.	.	G-34	20	0.0191296	1	4.02	1.15	14.11	22	0.0670489	1	2.76	0.89	8.54
.	.	T12	N0	.	NA	NA	NA	NA	NA	NA	NA	NA	NA	NA	NA	NA
.	.	T3	N0	.	31	0.345437	1	1.54	0.51	4.67	42	0.752295	1	0.87	0.4	1.89
.	.	T4	N0	.	15	0.016219	1	13.49	0.84	215.79	23	0.0168661	1	3.61	1.2	10.92
.	.	T12	N1	.	4	0.515082	1	2.45	0.15	39.72	9	0.602733	1	1.53	0.3	7.74
.	.	T3	N1	.	65	0.0115746	1	2.92	1.2	7.09	116	0.132875	1	1.4	0.89	2.21
.	.	T4	N1	.	24	0.016503	1	4.47	1.17	17.03	32	0.394721	1	0.7	0.3	1.63
.	.	T12	N2	.	NA	NA	NA	NA	NA	NA	NA	NA	NA	NA	NA	NA
.	.	T3	N2	.	81	0.000538688	0.0851126	2.84	1.53	5.25	103	0.144088	1	1.4	0.89	2.2
.	.	T4	N2	.	33	0.145068	1	1.95	0.76	4.99	39	0.325973	1	0.68	0.32	1.46
.	.	T12	.	G-12	8	0.155139	1	5.92	0.37	95.52	14	0.500297	1	1.61	0.4	6.53
.	.	T3	.	G-12	150	0.00174622	0.275903	2.18	1.3	3.66	235	0.188803	1	1.22	0.9	1.65
.	.	T4	.	G-12	59	0.00239471	0.378364	4.12	1.52	11.19	84	0.752702	1	0.92	0.55	1.56
.	.	T12	.	G-34	NA	NA	NA	NA	NA	NA	NA	NA	NA	NA	NA	NA
.	.	T3	.	G-34	26	0.00075747	0.11968	5.98	1.85	19.34	25	0.626447	1	1.33	0.42	4.19
.	.	T4	.	G-34	NA	NA	NA	NA	NA	NA	NA	NA	NA	NA	NA	NA
.	.	.	N0	G-12	44	0.353789	1	1.7	0.51	5.68	65	0.377963	1	1.31	0.71	2.43
.	.	.	N1	G-12	84	0.0397809	1	2.37	1	5.58	151	0.426769	1	1.16	0.79	1.7
.	.	.	N2	G-12	89	0.0006931	0.10951	2.7	1.48	4.93	117	0.69999	1	1.08	0.71	1.67
.	.	.	N0	G-34	NA	NA	NA	NA	NA	NA	NA	NA	NA	NA	NA	NA
.	.	.	N1	G-34	NA	NA	NA	NA	NA	NA	NA	NA	NA	NA	NA	NA
.	.	.	N2	G-34	28	0.0958923	1	2.26	0.85	6.05	29	0.274609	1	1.66	0.66	4.15
MSS	right	T12	.	.	NA	NA	NA	NA	NA	NA	NA	NA	NA	NA	NA	NA
MSI-H	right	T12	.	.	NA	NA	NA	NA	NA	NA	NA	NA	NA	NA	NA	NA
MSS	left	T12	.	.	NA	NA	NA	NA	NA	NA	NA	NA	NA	NA	NA	NA
MSI-H	left	T12	.	.	NA	NA	NA	NA	NA	NA	NA	NA	NA	NA	NA	NA
MSS	right	T3	.	.	38	0.0101769	1	2.75	1.21	6.25	79	0.431773	1	0.81	0.48	1.36
MSI-H	right	T3	.	.	13	0.499542	1	1.6	0.38	6.82	12	0.132242	1	2.94	0.65	13.33
MSS	left	T3	.	.	113	4.63386e-05	0.00732149	3.59	1.83	7.06	155	0.27102	1	1.25	0.84	1.86
MSI-H	left	T3	.	.	NA	NA	NA	NA	NA	NA	NA	NA	NA	NA	NA	NA
MSS	right	T4	.	.	20	0.477009	1	1.58	0.44	5.69	24	0.769278	1	0.88	0.36	2.19
MSI-H	right	T4	.	.	NA	NA	NA	NA	NA	NA	NA	NA	NA	NA	NA	NA
MSS	left	T4	.	.	34	0.00637391	1	6.67	1.33	33.49	57	0.798423	1	1.09	0.57	2.06
MSI-H	left	T4	.	.	NA	NA	NA	NA	NA	NA	NA	NA	NA	NA	NA	NA
MSS	right	.	N0	.	7	0.237966	1	3.08	0.43	22.01	18	0.631862	1	0.76	0.23	2.52
MSI-H	right	.	N0	.	3	1	1	1	1	1	NA	NA	NA	NA	NA	NA
MSS	left	.	N0	.	33	0.0797461	1	2.99	0.65	13.7	42	0.29058	1	1.56	0.68	3.59
MSI-H	left	.	N0	.	NA	NA	NA	NA	NA	NA	NA	NA	NA	NA	NA	NA
MSS	right	.	N1	.	18	0.0314232	1	3.88	1.03	14.62	42	0.955272	1	0.98	0.48	2.01
MSI-H	right	.	N1	.	10	0.146498	1	3.11	0.62	15.64	8	0.353022	1	2.96	0.27	32.84
MSS	left	.	N1	.	56	0.000568629	0.0898433	6.69	1.81	24.74	98	0.642426	1	1.12	0.69	1.82
MSI-H	left	.	N1	.	NA	NA	NA	NA	NA	NA	NA	NA	NA	NA	NA	NA
MSS	right	.	N2	.	35	0.223552	1	1.67	0.7	3.99	46	0.407445	1	0.76	0.4	1.44
MSI-H	right	.	N2	.	NA	NA	NA	NA	NA	NA	NA	NA	NA	NA	NA	NA
MSS	left	.	N2	.	64	0.00132289	0.209017	3.5	1.55	7.91	83	0.42969	1	1.25	0.72	2.17
MSI-H	left	.	N2	.	NA	NA	NA	NA	NA	NA	NA	NA	NA	NA	NA	NA
MSS	right	.	.	G-12	51	0.0265172	1	2.19	1.07	4.47	97	0.211102	1	0.76	0.49	1.18
MSI-H	right	.	.	G-12	12	0.806005	1	1.21	0.23	6.32	12	0.296922	1	2.09	0.5	8.83
MSS	left	.	.	G-12	136	0.000428607	0.0677199	3.38	1.6	7.17	205	0.384002	1	1.16	0.82	1.64
MSI-H	left	.	.	G-12	NA	NA	NA	NA	NA	NA	NA	NA	NA	NA	NA	NA
MSS	right	.	.	G-34	NA	NA	NA	NA	NA	NA	NA	NA	NA	NA	NA	NA
MSI-H	right	.	.	G-34	10	0.00107395	0.169684	8.54292e+09	0	Inf	NA	NA	NA	NA	NA	NA
MSS	left	.	.	G-34	NA	NA	NA	NA	NA	NA	NA	NA	NA	NA	NA	NA
MSI-H	left	.	.	G-34	NA	NA	NA	NA	NA	NA	NA	NA	NA	NA	NA	NA
MSI-H	.	T12	N0	.	NA	NA	NA	NA	NA	NA	NA	NA	NA	NA	NA	NA
MSS	.	T3	N0	.	28	0.0362209	1	2.81	0.86	9.2	40	0.900945	1	0.93	0.42	2.07
MSI-H	.	T3	N0	.	2	0.317311	1	0	0	Inf	NA	NA	NA	NA	NA	NA
MSS	.	T4	N0	.	NA	NA	NA	NA	NA	NA	20	0.0644895	1	2.86	0.92	8.9
MSI-H	.	T4	N0	.	NA	NA	NA	NA	NA	NA	NA	NA	NA	NA	NA	NA
MSS	.	T12	N1	.	4	0.515082	1	2.45	0.15	39.72	9	0.602733	1	1.53	0.3	7.74
MSI-H	.	T12	N1	.	NA	NA	NA	NA	NA	NA	NA	NA	NA	NA	NA	NA
MSS	.	T3	N1	.	52	5.0996e-05	0.00805736	7.93	2.38	26.47	104	0.159229	1	1.41	0.87	2.28
MSI-H	.	T3	N1	.	7	0.862857	1	1.19	0.17	8.51	5	0.350816	1	3.46	0.22	55.78
MSS	.	T4	N1	.	18	0.124775	1	3.29	0.66	16.44	27	0.21525	1	0.58	0.24	1.4
MSI-H	.	T4	N1	.	NA	NA	NA	NA	NA	NA	NA	NA	NA	NA	NA	NA
MSS	.	T12	N2	.	NA	NA	NA	NA	NA	NA	NA	NA	NA	NA	NA	NA
MSI-H	.	T12	N2	.	NA	NA	NA	NA	NA	NA	NA	NA	NA	NA	NA	NA
MSS	.	T3	N2	.	71	0.00483335	0.76367	2.54	1.3	4.99	90	0.466951	1	1.2	0.73	1.96
MSI-H	.	T3	N2	.	NA	NA	NA	NA	NA	NA	NA	NA	NA	NA	NA	NA
MSS	.	T4	N2	.	NA	NA	NA	NA	NA	NA	NA	NA	NA	NA	NA	NA
MSI-H	.	T4	N2	.	NA	NA	NA	NA	NA	NA	NA	NA	NA	NA	NA	NA
MSS	.	T12	.	G-12	7	0.216277	1	4.9	0.3	79.45	13	0.615672	1	1.43	0.35	5.76
MSI-H	.	T12	.	G-12	NA	NA	NA	NA	NA	NA	NA	NA	NA	NA	NA	NA
MSS	.	T3	.	G-12	132	1.35128e-05	0.00213502	3.27	1.83	5.84	215	0.244762	1	1.2	0.87	1.66
MSI-H	.	T3	.	G-12	9	0.208668	1	0.27	0.03	2.32	9	0.879208	1	1.06	0.25	4.5
MSS	.	T4	.	G-12	48	0.035327	1	3.43	0.99	11.84	74	0.567595	1	0.86	0.5	1.48
MSI-H	.	T4	.	G-12	NA	NA	NA	NA	NA	NA	NA	NA	NA	NA	NA	NA
MSS	.	T12	.	G-34	NA	NA	NA	NA	NA	NA	NA	NA	NA	NA	NA	NA
MSI-H	.	T12	.	G-34	NA	NA	NA	NA	NA	NA	NA	NA	NA	NA	NA	NA
MSS	.	T3	.	G-34	18	0.0274353	1	3.73	1.07	13.05	18	0.794383	1	0.84	0.23	3.12
MSI-H	.	T3	.	G-34	8	0.00389242	0.615002	4.50663e+09	0	Inf	7	0.0143059	1	3.616e+09	0	Inf
MSS	.	T4	.	G-34	NA	NA	NA	NA	NA	NA	NA	NA	NA	NA	NA	NA
MSI-H	.	T4	.	G-34	NA	NA	NA	NA	NA	NA	NA	NA	NA	NA	NA	NA
MSS	.	.	N0	G-12	38	0.0176792	1	3.8	1.05	13.71	59	0.600023	1	1.18	0.63	2.24
MSI-H	.	.	N0	G-12	5	0.617075	1	0	0	Inf	5	0.350816	1	3.46	0.22	55.78
MSS	.	.	N1	G-12	70	0.000139954	0.0221128	5.02	1.97	12.77	136	0.443758	1	1.17	0.78	1.75
MSI-H	.	.	N1	G-12	6	0.376579	1	0	0	Inf	6	0.582561	1	1.94	0.17	21.69
MSS	.	.	N2	G-12	79	0.0103519	1	2.43	1.2	4.94	107	0.815805	1	1.05	0.67	1.67
MSI-H	.	.	N2	G-12	NA	NA	NA	NA	NA	NA	NA	NA	NA	NA	NA	NA
MSS	.	.	N0	G-34	NA	NA	NA	NA	NA	NA	NA	NA	NA	NA	NA	NA
MSI-H	.	.	N0	G-34	NA	NA	NA	NA	NA	NA	NA	NA	NA	NA	NA	NA
MSS	.	.	N1	G-34	NA	NA	NA	NA	NA	NA	NA	NA	NA	NA	NA	NA
MSI-H	.	.	N1	G-34	NA	NA	NA	NA	NA	NA	NA	NA	NA	NA	NA	NA
MSS	.	.	N2	G-34	NA	NA	NA	NA	NA	NA	NA	NA	NA	NA	NA	NA
MSI-H	.	.	N2	G-34	NA	NA	NA	NA	NA	NA	NA	NA	NA	NA	NA	NA
.	left	T12	N0	.	NA	NA	NA	NA	NA	NA	NA	NA	NA	NA	NA	NA
.	right	T3	N0	.	7	0.876744	1	1.16	0.19	7.07	12	0.275563	1	0.42	0.08	2.1
.	left	T3	N0	.	24	0.18873	1	2.11	0.45	9.79	30	0.331841	1	1.5	0.6	3.74
.	right	T4	N0	.	5	0.0455003	1	3.73928e+09	0	Inf	9	0.0471332	1	6.91	0.78	61.16
.	left	T4	N0	.	NA	NA	NA	NA	NA	NA	NA	NA	NA	NA	NA	NA
.	right	T12	N1	.	NA	NA	NA	NA	NA	NA	NA	NA	NA	NA	NA	NA
.	left	T12	N1	.	NA	NA	NA	NA	NA	NA	NA	NA	NA	NA	NA	NA
.	right	T3	N1	.	17	0.00432292	0.683021	6.82	1.46	31.88	40	0.403545	1	1.39	0.63	3.07
.	left	T3	N1	.	48	0.519655	1	1.56	0.37	6.65	76	0.463355	1	1.23	0.69	2.2
.	right	T4	N1	.	NA	NA	NA	NA	NA	NA	NA	NA	NA	NA	NA	NA
.	left	T4	N1	.	14	0.000311491	0.0492156	1.31884e+09	0	Inf	23	0.778627	1	0.88	0.33	2.31
.	right	T12	N2	.	NA	NA	NA	NA	NA	NA	NA	NA	NA	NA	NA	NA
.	left	T12	N2	.	NA	NA	NA	NA	NA	NA	NA	NA	NA	NA	NA	NA
.	right	T3	N2	.	29	0.0530242	1	2.42	0.94	6.19	42	0.87713	1	1.05	0.54	2.02
.	left	T3	N2	.	52	0.00506556	0.800359	3.08	1.35	7.04	61	0.207993	1	1.51	0.79	2.87
.	right	T4	N2	.	NA	NA	NA	NA	NA	NA	NA	NA	NA	NA	NA	NA
.	left	T4	N2	.	NA	NA	NA	NA	NA	NA	NA	NA	NA	NA	NA	NA
.	right	T12	.	G-12	NA	NA	NA	NA	NA	NA	NA	NA	NA	NA	NA	NA
.	left	T12	.	G-12	NA	NA	NA	NA	NA	NA	NA	NA	NA	NA	NA	NA
.	right	T3	.	G-12	40	0.156761	1	1.69	0.81	3.55	82	0.458902	1	0.82	0.5	1.36
.	left	T3	.	G-12	110	0.0454186	1	2.03	0.96	4.28	153	0.206643	1	1.28	0.86	1.92
.	right	T4	.	G-12	25	0.347418	1	1.81	0.51	6.37	29	0.707494	1	1.2	0.5	2.88
.	left	T4	.	G-12	34	0.000707537	0.111791	11.46	1.89	69.48	55	0.963553	1	0.99	0.51	1.92
.	right	T12	.	G-34	NA	NA	NA	NA	NA	NA	NA	NA	NA	NA	NA	NA
.	left	T12	.	G-34	NA	NA	NA	NA	NA	NA	NA	NA	NA	NA	NA	NA
.	right	T3	.	G-34	12	0.0110745	1	7.55	1.23	46.45	11	0.978076	1	0.97	0.11	8.77
.	left	T3	.	G-34	NA	NA	NA	NA	NA	NA	NA	NA	NA	NA	NA	NA
.	right	T4	.	G-34	NA	NA	NA	NA	NA	NA	NA	NA	NA	NA	NA	NA
.	left	T4	.	G-34	NA	NA	NA	NA	NA	NA	NA	NA	NA	NA	NA	NA
.	right	.	N0	G-12	11	0.657715	1	1.47	0.28	7.66	21	0.792676	1	1.17	0.38	3.6
.	left	.	N0	G-12	33	0.160159	1	3.03	0.38	23.9	44	0.243257	1	1.57	0.71	3.47
.	right	.	N1	G-12	23	0.100539	1	2.6	0.8	8.5	49	0.691705	1	0.88	0.46	1.67
.	left	.	N1	G-12	61	0.518096	1	1.56	0.37	6.55	102	0.515496	1	1.17	0.72	1.89
.	right	.	N2	G-12	33	0.0977685	1	1.99	0.85	4.7	44	0.596736	1	0.84	0.45	1.57
.	left	.	N2	G-12	56	0.00813985	1	3.02	1.27	7.17	73	0.705168	1	1.12	0.62	2.03
.	right	.	N0	G-34	NA	NA	NA	NA	NA	NA	NA	NA	NA	NA	NA	NA
.	left	.	N0	G-34	NA	NA	NA	NA	NA	NA	NA	NA	NA	NA	NA	NA
.	right	.	N1	G-34	NA	NA	NA	NA	NA	NA	NA	NA	NA	NA	NA	NA
.	left	.	N1	G-34	NA	NA	NA	NA	NA	NA	NA	NA	NA	NA	NA	NA
.	right	.	N2	G-34	NA	NA	NA	NA	NA	NA	NA	NA	NA	NA	NA	NA
.	left	.	N2	G-34	NA	NA	NA	NA	NA	NA	NA	NA	NA	NA	NA	NA
.	.	T12	N0	G-12	NA	NA	NA	NA	NA	NA	NA	NA	NA	NA	NA	NA
.	.	T3	N0	G-12	29	0.552486	1	1.35	0.39	4.66	41	0.69022	1	0.84	0.38	1.82
.	.	T4	N0	G-12	NA	NA	NA	NA	NA	NA	23	0.0168661	1	3.61	1.2	10.92
.	.	T12	N1	G-12	4	0.515082	1	2.45	0.15	39.72	9	0.602733	1	1.53	0.3	7.74
.	.	T3	N1	G-12	59	0.236611	1	2.02	0.62	6.64	112	0.179838	1	1.36	0.86	2.14
.	.	T4	N1	G-12	21	0.12967	1	3.18	0.65	15.43	30	0.338893	1	0.66	0.28	1.57
.	.	T12	N2	G-12	NA	NA	NA	NA	NA	NA	NA	NA	NA	NA	NA	NA
.	.	T3	N2	G-12	62	0.00249462	0.39415	2.81	1.4	5.64	82	0.111753	1	1.49	0.91	2.45
.	.	T4	N2	G-12	NA	NA	NA	NA	NA	NA	NA	NA	NA	NA	NA	NA
.	.	T3	N0	G-34	NA	NA	NA	NA	NA	NA	NA	NA	NA	NA	NA	NA
.	.	T4	N0	G-34	NA	NA	NA	NA	NA	NA	NA	NA	NA	NA	NA	NA
.	.	T12	N1	G-34	NA	NA	NA	NA	NA	NA	NA	NA	NA	NA	NA	NA
.	.	T3	N1	G-34	NA	NA	NA	NA	NA	NA	NA	NA	NA	NA	NA	NA
.	.	T4	N1	G-34	NA	NA	NA	NA	NA	NA	NA	NA	NA	NA	NA	NA
.	.	T12	N2	G-34	NA	NA	NA	NA	NA	NA	NA	NA	NA	NA	NA	NA
.	.	T3	N2	G-34	NA	NA	NA	NA	NA	NA	NA	NA	NA	NA	NA	NA
.	.	T4	N2	G-34	NA	NA	NA	NA	NA	NA	NA	NA	NA	NA	NA	NA
MSI-H	left	T12	N0	.	NA	NA	NA	NA	NA	NA	NA	NA	NA	NA	NA	NA
MSS	right	T3	N0	.	5	0.256034	1	3.43	0.31	37.95	11	0.441384	1	0.5	0.08	2.98
MSI-H	right	T3	N0	.	NA	NA	NA	NA	NA	NA	NA	NA	NA	NA	NA	NA
MSS	left	T3	N0	.	23	0.15915	1	2.34	0.49	11.06	29	0.281241	1	1.6	0.64	4.03
MSI-H	left	T3	N0	.	NA	NA	NA	NA	NA	NA	NA	NA	NA	NA	NA	NA
MSS	right	T4	N0	.	NA	NA	NA	NA	NA	NA	NA	NA	NA	NA	NA	NA
MSI-H	right	T4	N0	.	NA	NA	NA	NA	NA	NA	NA	NA	NA	NA	NA	NA
MSS	left	T4	N0	.	NA	NA	NA	NA	NA	NA	NA	NA	NA	NA	NA	NA
MSI-H	left	T4	N0	.	NA	NA	NA	NA	NA	NA	NA	NA	NA	NA	NA	NA
MSS	right	T12	N1	.	NA	NA	NA	NA	NA	NA	NA	NA	NA	NA	NA	NA
MSI-H	right	T12	N1	.	NA	NA	NA	NA	NA	NA	NA	NA	NA	NA	NA	NA
MSS	left	T12	N1	.	NA	NA	NA	NA	NA	NA	NA	NA	NA	NA	NA	NA
MSI-H	left	T12	N1	.	NA	NA	NA	NA	NA	NA	NA	NA	NA	NA	NA	NA
MSS	right	T3	N1	.	11	0.0117579	1	11.88	1.06	133.03	34	0.558063	1	1.3	0.54	3.14
MSI-H	right	T3	N1	.	6	0.464295	1	2.06	0.29	14.83	5	0.350816	1	3.46	0.22	55.78
MSS	left	T3	N1	.	41	0.0107993	1	5.53	1.16	26.26	70	0.413398	1	1.28	0.7	2.33
MSI-H	left	T3	N1	.	NA	NA	NA	NA	NA	NA	NA	NA	NA	NA	NA	NA
MSS	right	T4	N1	.	NA	NA	NA	NA	NA	NA	NA	NA	NA	NA	NA	NA
MSI-H	right	T4	N1	.	NA	NA	NA	NA	NA	NA	NA	NA	NA	NA	NA	NA
MSS	left	T4	N1	.	13	0.000532006	0.0840569	1.31887e+09	0	Inf	22	0.547749	1	0.75	0.29	1.98
MSI-H	left	T4	N1	.	NA	NA	NA	NA	NA	NA	NA	NA	NA	NA	NA	NA
MSI-H	right	T12	N2	.	NA	NA	NA	NA	NA	NA	NA	NA	NA	NA	NA	NA
MSS	left	T12	N2	.	NA	NA	NA	NA	NA	NA	NA	NA	NA	NA	NA	NA
MSS	right	T3	N2	.	22	0.386	1	1.57	0.54	4.53	34	0.613478	1	0.83	0.4	1.7
MSI-H	right	T3	N2	.	NA	NA	NA	NA	NA	NA	NA	NA	NA	NA	NA	NA
MSS	left	T3	N2	.	49	0.0046502	0.734732	3.32	1.38	7.98	56	0.491739	1	1.28	0.63	2.58
MSI-H	left	T3	N2	.	NA	NA	NA	NA	NA	NA	NA	NA	NA	NA	NA	NA
MSS	right	T4	N2	.	NA	NA	NA	NA	NA	NA	NA	NA	NA	NA	NA	NA
MSI-H	right	T4	N2	.	NA	NA	NA	NA	NA	NA	NA	NA	NA	NA	NA	NA
MSS	left	T4	N2	.	NA	NA	NA	NA	NA	NA	NA	NA	NA	NA	NA	NA
MSI-H	left	T4	N2	.	NA	NA	NA	NA	NA	NA	NA	NA	NA	NA	NA	NA
MSS	right	T12	.	G-12	NA	NA	NA	NA	NA	NA	NA	NA	NA	NA	NA	NA
MSI-H	right	T12	.	G-12	NA	NA	NA	NA	NA	NA	NA	NA	NA	NA	NA	NA
MSS	left	T12	.	G-12	NA	NA	NA	NA	NA	NA	NA	NA	NA	NA	NA	NA
MSI-H	left	T12	.	G-12	NA	NA	NA	NA	NA	NA	NA	NA	NA	NA	NA	NA
MSS	right	T3	.	G-12	31	0.0170136	1	2.79	1.14	6.81	71	0.450889	1	0.81	0.47	1.4
MSI-H	right	T3	.	G-12	7	0.57712	1	0.53	0.06	4.76	8	0.740805	1	1.25	0.28	5.69
MSS	left	T3	.	G-12	101	0.00324327	0.512436	3.03	1.35	6.82	144	0.242642	1	1.27	0.84	1.92
MSI-H	left	T3	.	G-12	NA	NA	NA	NA	NA	NA	NA	NA	NA	NA	NA	NA
MSS	right	T4	.	G-12	18	0.735735	1	1.29	0.28	5.92	23	0.784052	1	0.89	0.36	2.23
MSI-H	right	T4	.	G-12	NA	NA	NA	NA	NA	NA	NA	NA	NA	NA	NA	NA
MSS	left	T4	.	G-12	30	0.00388773	0.614261	13.99	1.27	154.34	51	0.893317	1	0.96	0.48	1.91
MSI-H	left	T4	.	G-12	NA	NA	NA	NA	NA	NA	NA	NA	NA	NA	NA	NA
MSS	right	T12	.	G-34	NA	NA	NA	NA	NA	NA	NA	NA	NA	NA	NA	NA
MSI-H	right	T12	.	G-34	NA	NA	NA	NA	NA	NA	NA	NA	NA	NA	NA	NA
MSS	left	T12	.	G-34	NA	NA	NA	NA	NA	NA	NA	NA	NA	NA	NA	NA
MSS	right	T3	.	G-34	NA	NA	NA	NA	NA	NA	NA	NA	NA	NA	NA	NA
MSI-H	right	T3	.	G-34	NA	NA	NA	NA	NA	NA	NA	NA	NA	NA	NA	NA
MSS	left	T3	.	G-34	NA	NA	NA	NA	NA	NA	NA	NA	NA	NA	NA	NA
MSI-H	left	T3	.	G-34	NA	NA	NA	NA	NA	NA	NA	NA	NA	NA	NA	NA
MSS	right	T4	.	G-34	NA	NA	NA	NA	NA	NA	NA	NA	NA	NA	NA	NA
MSI-H	right	T4	.	G-34	NA	NA	NA	NA	NA	NA	NA	NA	NA	NA	NA	NA
MSS	left	T4	.	G-34	NA	NA	NA	NA	NA	NA	NA	NA	NA	NA	NA	NA
MSI-H	left	T4	.	G-34	NA	NA	NA	NA	NA	NA	NA	NA	NA	NA	NA	NA
MSS	right	.	N0	G-12	7	0.237966	1	3.08	0.43	22.01	18	0.631862	1	0.76	0.23	2.52
MSI-H	right	.	N0	G-12	3	1	1	1	1	1	NA	NA	NA	NA	NA	NA
MSS	left	.	N0	G-12	31	0.147951	1	3.22	0.4	25.78	41	0.317444	1	1.52	0.66	3.5
MSI-H	left	.	N0	G-12	NA	NA	NA	NA	NA	NA	NA	NA	NA	NA	NA	NA
MSS	right	.	N1	G-12	17	0.0469639	1	3.54	0.94	13.31	41	0.764312	1	0.9	0.44	1.84
MSI-H	right	.	N1	G-12	NA	NA	NA	NA	NA	NA	NA	NA	NA	NA	NA	NA
MSS	left	.	N1	G-12	53	0.00624464	0.986654	6.01	1.29	27.98	95	0.546364	1	1.16	0.71	1.9
MSI-H	left	.	N1	G-12	NA	NA	NA	NA	NA	NA	NA	NA	NA	NA	NA	NA
MSS	right	.	N2	G-12	27	0.406243	1	1.51	0.54	4.2	38	0.635129	1	0.84	0.43	1.67
MSI-H	right	.	N2	G-12	NA	NA	NA	NA	NA	NA	NA	NA	NA	NA	NA	NA
MSS	left	.	N2	G-12	52	0.0181409	1	3.11	1.15	8.39	69	0.804766	1	1.08	0.58	2.02
MSI-H	left	.	N2	G-12	NA	NA	NA	NA	NA	NA	NA	NA	NA	NA	NA	NA
MSS	right	.	N0	G-34	NA	NA	NA	NA	NA	NA	NA	NA	NA	NA	NA	NA
MSI-H	right	.	N0	G-34	NA	NA	NA	NA	NA	NA	NA	NA	NA	NA	NA	NA
MSS	left	.	N0	G-34	NA	NA	NA	NA	NA	NA	NA	NA	NA	NA	NA	NA
MSI-H	left	.	N0	G-34	NA	NA	NA	NA	NA	NA	NA	NA	NA	NA	NA	NA
MSS	right	.	N1	G-34	NA	NA	NA	NA	NA	NA	NA	NA	NA	NA	NA	NA
MSI-H	right	.	N1	G-34	NA	NA	NA	NA	NA	NA	NA	NA	NA	NA	NA	NA
MSS	left	.	N1	G-34	NA	NA	NA	NA	NA	NA	NA	NA	NA	NA	NA	NA
MSI-H	left	.	N1	G-34	NA	NA	NA	NA	NA	NA	NA	NA	NA	NA	NA	NA
MSS	right	.	N2	G-34	NA	NA	NA	NA	NA	NA	NA	NA	NA	NA	NA	NA
MSI-H	right	.	N2	G-34	NA	NA	NA	NA	NA	NA	NA	NA	NA	NA	NA	NA
MSS	left	.	N2	G-34	NA	NA	NA	NA	NA	NA	NA	NA	NA	NA	NA	NA
MSI-H	left	.	N2	G-34	NA	NA	NA	NA	NA	NA	NA	NA	NA	NA	NA	NA
MSI-H	.	T12	N0	G-12	NA	NA	NA	NA	NA	NA	NA	NA	NA	NA	NA	NA
MSS	.	T3	N0	G-12	26	0.0627936	1	2.78	0.75	10.32	39	0.830655	1	0.9	0.41	1.99
MSI-H	.	T3	N0	G-12	2	0.317311	1	0	0	Inf	NA	NA	NA	NA	NA	NA
MSS	.	T4	N0	G-12	NA	NA	NA	NA	NA	NA	20	0.0644895	1	2.86	0.92	8.9
MSI-H	.	T4	N0	G-12	NA	NA	NA	NA	NA	NA	NA	NA	NA	NA	NA	NA
MSS	.	T12	N1	G-12	4	0.515082	1	2.45	0.15	39.72	9	0.602733	1	1.53	0.3	7.74
MSI-H	.	T12	N1	G-12	NA	NA	NA	NA	NA	NA	NA	NA	NA	NA	NA	NA
MSS	.	T3	N1	G-12	49	0.000622847	0.0984098	7.2	1.92	26.99	101	0.179742	1	1.39	0.85	2.26
MSI-H	.	T3	N1	G-12	NA	NA	NA	NA	NA	NA	NA	NA	NA	NA	NA	NA
MSS	.	T4	N1	G-12	17	0.099753	1	3.65	0.7	19.04	26	0.269033	1	0.61	0.25	1.49
MSI-H	.	T4	N1	G-12	NA	NA	NA	NA	NA	NA	NA	NA	NA	NA	NA	NA
MSS	.	T12	N2	G-12	NA	NA	NA	NA	NA	NA	NA	NA	NA	NA	NA	NA
MSI-H	.	T12	N2	G-12	NA	NA	NA	NA	NA	NA	NA	NA	NA	NA	NA	NA
MSS	.	T3	N2	G-12	57	0.0124838	1	2.6	1.19	5.65	75	0.218273	1	1.39	0.82	2.38
MSI-H	.	T3	N2	G-12	NA	NA	NA	NA	NA	NA	NA	NA	NA	NA	NA	NA
MSS	.	T4	N2	G-12	NA	NA	NA	NA	NA	NA	NA	NA	NA	NA	NA	NA
MSI-H	.	T4	N2	G-12	NA	NA	NA	NA	NA	NA	NA	NA	NA	NA	NA	NA
MSS	.	T3	N0	G-34	NA	NA	NA	NA	NA	NA	NA	NA	NA	NA	NA	NA
MSI-H	.	T3	N0	G-34	NA	NA	NA	NA	NA	NA	NA	NA	NA	NA	NA	NA
MSI-H	.	T4	N0	G-34	NA	NA	NA	NA	NA	NA	NA	NA	NA	NA	NA	NA
MSS	.	T12	N1	G-34	NA	NA	NA	NA	NA	NA	NA	NA	NA	NA	NA	NA
MSS	.	T3	N1	G-34	NA	NA	NA	NA	NA	NA	NA	NA	NA	NA	NA	NA
MSI-H	.	T3	N1	G-34	NA	NA	NA	NA	NA	NA	NA	NA	NA	NA	NA	NA
MSS	.	T4	N1	G-34	NA	NA	NA	NA	NA	NA	NA	NA	NA	NA	NA	NA
MSI-H	.	T4	N1	G-34	NA	NA	NA	NA	NA	NA	NA	NA	NA	NA	NA	NA
MSS	.	T12	N2	G-34	NA	NA	NA	NA	NA	NA	NA	NA	NA	NA	NA	NA
MSI-H	.	T12	N2	G-34	NA	NA	NA	NA	NA	NA	NA	NA	NA	NA	NA	NA
MSS	.	T3	N2	G-34	NA	NA	NA	NA	NA	NA	NA	NA	NA	NA	NA	NA
MSI-H	.	T3	N2	G-34	NA	NA	NA	NA	NA	NA	NA	NA	NA	NA	NA	NA
MSS	.	T4	N2	G-34	NA	NA	NA	NA	NA	NA	NA	NA	NA	NA	NA	NA
MSI-H	.	T4	N2	G-34	NA	NA	NA	NA	NA	NA	NA	NA	NA	NA	NA	NA
.	left	T12	N0	G-12	NA	NA	NA	NA	NA	NA	NA	NA	NA	NA	NA	NA
.	right	T3	N0	G-12	7	0.876744	1	1.16	0.19	7.07	12	0.275563	1	0.42	0.08	2.1
.	left	T3	N0	G-12	22	0.300507	1	2.08	0.26	16.68	29	0.375351	1	1.44	0.58	3.58
.	right	T4	N0	G-12	NA	NA	NA	NA	NA	NA	9	0.0471332	1	6.91	0.78	61.16
.	left	T4	N0	G-12	NA	NA	NA	NA	NA	NA	NA	NA	NA	NA	NA	NA
.	right	T12	N1	G-12	NA	NA	NA	NA	NA	NA	NA	NA	NA	NA	NA	NA
.	left	T12	N1	G-12	NA	NA	NA	NA	NA	NA	NA	NA	NA	NA	NA	NA
.	right	T3	N1	G-12	13	0.0256327	1	6.87	0.96	49.15	38	0.769338	1	1.12	0.51	2.47
.	left	T3	N1	G-12	46	0.953387	1	0.93	0.13	6.89	74	0.431226	1	1.26	0.7	2.24
.	right	T4	N1	G-12	NA	NA	NA	NA	NA	NA	NA	NA	NA	NA	NA	NA
.	left	T4	N1	G-12	13	0.000532006	0.0840569	1.31887e+09	0	Inf	22	0.926266	1	0.96	0.36	2.59
.	right	T12	N2	G-12	NA	NA	NA	NA	NA	NA	NA	NA	NA	NA	NA	NA
.	left	T12	N2	G-12	NA	NA	NA	NA	NA	NA	NA	NA	NA	NA	NA	NA
.	right	T3	N2	G-12	20	0.149805	1	2.13	0.73	6.18	32	0.714886	1	0.87	0.41	1.81
.	left	T3	N2	G-12	42	0.0191539	1	2.96	1.14	7.67	50	0.29281	1	1.47	0.71	3.03
.	right	T4	N2	G-12	NA	NA	NA	NA	NA	NA	NA	NA	NA	NA	NA	NA
.	left	T4	N2	G-12	NA	NA	NA	NA	NA	NA	NA	NA	NA	NA	NA	NA
.	right	T3	N0	G-34	NA	NA	NA	NA	NA	NA	NA	NA	NA	NA	NA	NA
.	left	T3	N0	G-34	NA	NA	NA	NA	NA	NA	NA	NA	NA	NA	NA	NA
.	right	T4	N0	G-34	NA	NA	NA	NA	NA	NA	NA	NA	NA	NA	NA	NA
.	right	T12	N1	G-34	NA	NA	NA	NA	NA	NA	NA	NA	NA	NA	NA	NA
.	right	T3	N1	G-34	NA	NA	NA	NA	NA	NA	NA	NA	NA	NA	NA	NA
.	left	T3	N1	G-34	NA	NA	NA	NA	NA	NA	NA	NA	NA	NA	NA	NA
.	right	T4	N1	G-34	NA	NA	NA	NA	NA	NA	NA	NA	NA	NA	NA	NA
.	left	T4	N1	G-34	NA	NA	NA	NA	NA	NA	NA	NA	NA	NA	NA	NA
.	right	T12	N2	G-34	NA	NA	NA	NA	NA	NA	NA	NA	NA	NA	NA	NA
.	left	T12	N2	G-34	NA	NA	NA	NA	NA	NA	NA	NA	NA	NA	NA	NA
.	right	T3	N2	G-34	NA	NA	NA	NA	NA	NA	NA	NA	NA	NA	NA	NA
.	left	T3	N2	G-34	NA	NA	NA	NA	NA	NA	NA	NA	NA	NA	NA	NA
.	right	T4	N2	G-34	NA	NA	NA	NA	NA	NA	NA	NA	NA	NA	NA	NA
.	left	T4	N2	G-34	NA	NA	NA	NA	NA	NA	NA	NA	NA	NA	NA	NA
MSI-H	left	T12	N0	G-12	NA	NA	NA	NA	NA	NA	NA	NA	NA	NA	NA	NA
MSS	right	T3	N0	G-12	5	0.256034	1	3.43	0.31	37.95	11	0.441384	1	0.5	0.08	2.98
MSI-H	right	T3	N0	G-12	NA	NA	NA	NA	NA	NA	NA	NA	NA	NA	NA	NA
MSS	left	T3	N0	G-12	21	0.267816	1	2.32	0.28	18.87	28	0.32039	1	1.54	0.61	3.87
MSI-H	left	T3	N0	G-12	NA	NA	NA	NA	NA	NA	NA	NA	NA	NA	NA	NA
MSS	right	T4	N0	G-12	NA	NA	NA	NA	NA	NA	NA	NA	NA	NA	NA	NA
MSI-H	right	T4	N0	G-12	NA	NA	NA	NA	NA	NA	NA	NA	NA	NA	NA	NA
MSS	left	T4	N0	G-12	NA	NA	NA	NA	NA	NA	NA	NA	NA	NA	NA	NA
MSI-H	left	T4	N0	G-12	NA	NA	NA	NA	NA	NA	NA	NA	NA	NA	NA	NA
MSS	right	T12	N1	G-12	NA	NA	NA	NA	NA	NA	NA	NA	NA	NA	NA	NA
MSI-H	right	T12	N1	G-12	NA	NA	NA	NA	NA	NA	NA	NA	NA	NA	NA	NA
MSS	left	T12	N1	G-12	NA	NA	NA	NA	NA	NA	NA	NA	NA	NA	NA	NA
MSI-H	left	T12	N1	G-12	NA	NA	NA	NA	NA	NA	NA	NA	NA	NA	NA	NA
MSS	right	T3	N1	G-12	10	0.0187528	1	10.48	0.94	117.19	33	0.767561	1	1.14	0.47	2.76
MSI-H	right	T3	N1	G-12	NA	NA	NA	NA	NA	NA	NA	NA	NA	NA	NA	NA
MSS	left	T3	N1	G-12	39	0.124408	1	4.16	0.52	33.32	68	0.381269	1	1.3	0.71	2.39
MSI-H	left	T3	N1	G-12	NA	NA	NA	NA	NA	NA	NA	NA	NA	NA	NA	NA
MSS	right	T4	N1	G-12	NA	NA	NA	NA	NA	NA	NA	NA	NA	NA	NA	NA
MSI-H	right	T4	N1	G-12	NA	NA	NA	NA	NA	NA	NA	NA	NA	NA	NA	NA
MSS	left	T4	N1	G-12	12	0.000911119	0.143957	1.31896e+09	0	Inf	21	0.678634	1	0.82	0.3	2.21
MSI-H	left	T4	N1	G-12	NA	NA	NA	NA	NA	NA	NA	NA	NA	NA	NA	NA
MSI-H	right	T12	N2	G-12	NA	NA	NA	NA	NA	NA	NA	NA	NA	NA	NA	NA
MSS	left	T12	N2	G-12	NA	NA	NA	NA	NA	NA	NA	NA	NA	NA	NA	NA
MSS	right	T3	N2	G-12	16	0.435348	1	1.61	0.47	5.54	27	0.788565	1	0.89	0.4	2
MSI-H	right	T3	N2	G-12	NA	NA	NA	NA	NA	NA	NA	NA	NA	NA	NA	NA
MSS	left	T3	N2	G-12	41	0.0203221	1	3.15	1.13	8.73	48	0.531878	1	1.28	0.59	2.78
MSI-H	left	T3	N2	G-12	NA	NA	NA	NA	NA	NA	NA	NA	NA	NA	NA	NA
MSS	right	T4	N2	G-12	NA	NA	NA	NA	NA	NA	NA	NA	NA	NA	NA	NA
MSI-H	right	T4	N2	G-12	NA	NA	NA	NA	NA	NA	NA	NA	NA	NA	NA	NA
MSS	left	T4	N2	G-12	NA	NA	NA	NA	NA	NA	NA	NA	NA	NA	NA	NA
MSI-H	left	T4	N2	G-12	NA	NA	NA	NA	NA	NA	NA	NA	NA	NA	NA	NA
MSS	right	T3	N0	G-34	NA	NA	NA	NA	NA	NA	NA	NA	NA	NA	NA	NA
MSI-H	right	T3	N0	G-34	NA	NA	NA	NA	NA	NA	NA	NA	NA	NA	NA	NA
MSS	left	T3	N0	G-34	NA	NA	NA	NA	NA	NA	NA	NA	NA	NA	NA	NA
MSI-H	left	T3	N0	G-34	NA	NA	NA	NA	NA	NA	NA	NA	NA	NA	NA	NA
MSI-H	right	T4	N0	G-34	NA	NA	NA	NA	NA	NA	NA	NA	NA	NA	NA	NA
MSS	right	T12	N1	G-34	NA	NA	NA	NA	NA	NA	NA	NA	NA	NA	NA	NA
MSS	right	T3	N1	G-34	NA	NA	NA	NA	NA	NA	NA	NA	NA	NA	NA	NA
MSI-H	right	T3	N1	G-34	NA	NA	NA	NA	NA	NA	NA	NA	NA	NA	NA	NA
MSS	left	T3	N1	G-34	NA	NA	NA	NA	NA	NA	NA	NA	NA	NA	NA	NA
MSI-H	left	T3	N1	G-34	NA	NA	NA	NA	NA	NA	NA	NA	NA	NA	NA	NA
MSI-H	right	T4	N1	G-34	NA	NA	NA	NA	NA	NA	NA	NA	NA	NA	NA	NA
MSS	left	T4	N1	G-34	NA	NA	NA	NA	NA	NA	NA	NA	NA	NA	NA	NA
MSI-H	right	T12	N2	G-34	NA	NA	NA	NA	NA	NA	NA	NA	NA	NA	NA	NA
MSS	left	T12	N2	G-34	NA	NA	NA	NA	NA	NA	NA	NA	NA	NA	NA	NA
MSS	right	T3	N2	G-34	NA	NA	NA	NA	NA	NA	NA	NA	NA	NA	NA	NA
MSI-H	right	T3	N2	G-34	NA	NA	NA	NA	NA	NA	NA	NA	NA	NA	NA	NA
MSS	left	T3	N2	G-34	NA	NA	NA	NA	NA	NA	NA	NA	NA	NA	NA	NA
MSI-H	left	T3	N2	G-34	NA	NA	NA	NA	NA	NA	NA	NA	NA	NA	NA	NA
MSS	right	T4	N2	G-34	NA	NA	NA	NA	NA	NA	NA	NA	NA	NA	NA	NA
MSI-H	right	T4	N2	G-34	NA	NA	NA	NA	NA	NA	NA	NA	NA	NA	NA	NA
MSS	left	T4	N2	G-34	NA	NA	NA	NA	NA	NA	NA	NA	NA	NA	NA	NA
MSI-H	left	T4	N2	G-34	NA	NA	NA	NA	NA	NA	NA	NA	NA	NA	NA	NA
